# Supplementary material for: NuRD mediates mitochondrial stress–induced longevity via chromatin remodeling in response to acetyl-CoA level
Source: Sci Adv. 2020 Jul 31;6(31):eabb2529. doi: 10.1126/sciadv.abb2529 (PMC7400466; doi:10.1126/sciadv.abb2529)
Supplement: abb2529_Data_file_S2.xlsx [file abb2529_Data_file_S2.xlsx]

## Sheet: Data file S1
Data file S1: DVE-1-GFP IP-MS results.
Accession	Gene		Score
			EV	cco-1 RNAi
A0A1X7RBT0	dve-1		101.122	101.562
Q76NP4	lin-40	NuRD subunit	74.8014	88.331
G5ECM2	dcp-66	NuRD subunit	20.4309	32.7934
O17695	hda-1	NuRD subunit	19.6276	26.4313
G5EBZ4	let-418	NuRD subunit	15.218	9.48946
P90916	lin-53	NuRD subunit	13.5507	12.7449
Q22516	chd-3	NuRD subunit	4.17629	4.09864
P06125	vit-5		27.2229	14.3444
P18947	vit-4		27.1714	nd
P52275	tbb-2		19.1467	45.8276
G8JY45	aldo-2		12.5602	25.0179
P20163	hsp-4		10.133	nd
Q19328	tsn-1		5.11532	nd
G5ED31	ucr-2.1		5.08338	6.40354
P54412-3	eef-1G		4.98153	nd
Q9N4Y8	nuo-5		4.86542	9.41156
P02566	unc-54		4.82697	nd
A8WHP8-3	plin-1		4.58499	7.20054
Q19437	upb-1		2.70381	8.23699
G8JYF5	hsp-60		2.55681	7.4197
Q9XU13	sca-1		2.55578	9.92059
Q8IA49	mdh-1		2.52814	7.92637
Q8T8N8	ech-1.2		2.35	4.90906
P62784	his-1		2.19239	7.86205
A0A2C9C366	ucr-1		2.13218	19.7761
U4PMD6	mca-3		2.10898	6.06046
Q9XXK1	atp-1		nd	51.0818
Q21752	vdac-1		nd	20.1814
P04970	gpd-1		nd	17.8988
Q21603	ugt-62		nd	12.0995
G8JY07	pdi-2		nd	11.223
Q95XJ0	Y69A2AR.18		nd	10.8027
Q23621	gdh-1		nd	7.72705
I2HAF8	rps-6		nd	7.67584
H9G2U5	dur-1		nd	7.57565
P27798	crt-1		nd	6.79761
Q09517	let-767		nd	6.44462
P91910	mec-12		nd	5.88211
Q7K798	pab-1		nd	5.8068
Q9BKU4	phb-1		nd	4.95304
P46562	alh-9		nd	4.82516
G5EGB1	lec-2		nd	4.78749
P51875	goa-1		nd	4.6739
P34334	rpl-21		nd	4.65444
P90795	T25G3.4		nd	4.52007
This file shows DVE-1::GFP associated proteins identified in animals with EV and cco-1 RNAi treatment compared to the GFP control animals. Cutoff: score>= 4.0. nd means not detected.
