# Supplementary material for: NuRD mediates mitochondrial stress–induced longevity via chromatin remodeling in response to acetyl-CoA level
Source: Sci Adv. 2020 Jul 31;6(31):eabb2529. doi: 10.1126/sciadv.abb2529 (PMC7400466; doi:10.1126/sciadv.abb2529)
Supplement: abb2529_Data_file_S3.xlsx [file abb2529_Data_file_S3.xlsx]

## Sheet: Antibodies
Antibodies	Dilution	Source	Item No.
DVE-1	1: 5000	This paper	N/A
RFP	1: 1000	Rockland	600-401-379
Tubulin	1: 5000	Sigma	T6074
H3-pan acetyl	1: 5000	Millipore	06-599
H3K9ac	1: 1000	Cell signaling	C5B11
H3K14ac	1: 1000	Abcam	ab52946
H3K27ac	1: 5000	Abcam	ab4729
H3	1: 5000	Abcam	ab1791

## Sheet: Primer sequences
Primers used for quantitative PCR
Primer	Sequence(5`-3`)	Source
act-3 QF	GTCGGAGACGAGGCCCAATC	This study
act-3 QR	AGTTGGTGACGATACCGTGCTC	This study
lin-40 QF	AGCCACGAAGCTCATTGAC	This study
lin-40 QR	AGAAGAACGACTCGACACTTTC	This study
lin-53 QF	GAAGATCGCGTCGCAAATGA	This study
lin-53 QR	AATAGTATGG TCGCTGTTAT	This study
dcp-66 QF	CAAAGATAGATCTAATGAGA	This study
dcp-66 QR	TTTTGTGCTG ATCGTACACA	This study
let-418 QF	ATAATTCGACAAGTGAAGAA	This study
let-418 QR	GTTTGCCTCC AGTATTTGTG	This study
hda-1 QF	TTCAAATGAGACCGATCCCAG	This study
hda-1 QR	TCGCATCGCTCTCGTTTCTT	This study
dve-1 QF	TAGCAGCTCTTGGACATTCGAGCA	This study
dve-1 QR	CGAATGGCAAGGGTTTCCAGTTGT	This study
Primers used for genotyping
Primer	Sequence(5`-3`)	Source
lin-40(yth27)-F	CCCACGCGATCCTTCATCAG	This study
lin-40(yth27)-R	TTATCACCACTGTTCAGCGTC	This study
lin-53(n833))-F	CATCGGCTGGAGTTTCTTCGT	This study
lin-53(n833)-R	GATGGTGTCGGATCGGTT	This study
atfs-1(gk3094)-F	AGGTAACCGCACCGATCAATG	This study
atfs-1(gk3094)-R	AGCTTAAAGGTGGAGTAGAGTCG	This study
