# Supplementary material for: NuRD mediates mitochondrial stress–induced longevity via chromatin remodeling in response to acetyl-CoA level
Source: Sci Adv. 2020 Jul 31;6(31):eabb2529. doi: 10.1126/sciadv.abb2529 (PMC7400466; doi:10.1126/sciadv.abb2529)
Supplement: abb2529_Data_file_S1.xlsx [file abb2529_Data_file_S1.xlsx]

## Sheet: DEGs All
WORMBASE IDENTIFIER	TRANSCRIPT	Direction	N2 log2 FoldChange	N2pval	N2padj	N2_EVa Normalized Counts	N2_EVb Normalized Counts	N2_EVc Normalized Counts	N2_cco-1a Normalized Counts	N2_cco-1b Normalized Counts	N2_cco-1c Normalized Counts	lin-40 log2 FoldChange	lin-40pval	lin-40padj	lin-40_EVa Normalized Counts	lin-40_EVb Normalized Counts	lin-40_EVc Normalized Counts	lin-40_cco-1a Normalized Counts	lin-40_cco-1b Normalized Counts	lin-40_cco-1c Normalized Counts
WBGene00007873	dod-21	N2, lin-40 UP	1.03319	0.00346183	0.0475985	0.08	0.03	0.15	0.44	0.54	0.93	0.879871	0.000930872	0.0266394	0.31	0.26	0.18	1.73	0.4	0.82
WBGene00077771	C41G7.9	N2, lin-40 UP	0.427621	0.00341604	0.0471912	147.23	177.01	148.06	249.77	231.12	222.91	0.654841	4.30108e-06	0.00032403	121.99	152.07	146.14	234.03	185.97	161.8
WBGene00006495	cpna-1	N2, lin-40 UP	0.561934	0.00334456	0.0464233	31.74	24.49	25.16	47.36	47.58	42.21	0.411503	0.00158602	0.0393218	25.7	27.44	23.32	36.33	31.34	22.12
WBGene00016294	C31H2.4	N2, lin-40 UP	0.768296	0.00322718	0.0452383	6.63	3.92	6.29	13.03	9.78	12.39	0.896922	2.01638e-07	2.29128e-05	5.99	5.71	5.18	12.98	9.79	6.91
WBGene00002250	lap-2	N2, lin-40 UP	0.455404	0.00313983	0.0442806	147.43	130.47	135	201.15	238.65	199.63	0.644035	1.79389e-07	2.0816e-05	120.4	138.63	140.51	214.69	181.19	151.9
WBGene00000673	col-98	N2, lin-40 UP	0.608779	0.00249575	0.037339	351.94	253.41	253.57	509.06	538.08	477.94	0.715583	2.79695e-06	0.000223037	247.58	237.41	220.17	445.24	293.29	296.9
WBGene00019104	asp-7	N2, lin-40 UP	0.997051	0.00246178	0.0370374	0.39	0.48	0.78	1.81	1.38	1.73	0.976627	0.000267495	0.0102748	0.12	0.3	0.33	0.85	1.04	0.77
WBGene00011305	R186.1	N2, lin-40 UP	0.774665	0.00245776	0.0370374	3.72	3.87	3.01	8.87	5.64	7.46	0.630407	0.00103347	0.0288777	3.84	4.9	3.71	6.47	6.33	4.93
WBGene00016442	C35D10.5	N2, lin-40 UP	0.413549	0.00236716	0.03627	26.34	29.57	29.08	43.65	41.29	42.98	0.568571	0.00011711	0.00516798	24.67	27.64	28.56	46.78	33.01	27.53
WBGene00018823	F54E2.1	N2, lin-40 UP	0.46261	0.0022605	0.0350827	60.99	53.57	57.3	90.34	90.95	85.52	0.575892	6.63739e-05	0.00323241	65	55.91	53.92	94.56	74.02	62.96
WBGene00016860	cyp-33C9	N2, lin-40 UP	0.64527	0.00220654	0.0345337	11.61	11.58	8.99	20.59	22.1	15.71	0.851376	5.95867e-09	1.02851e-06	7.24	8.83	8.33	16.51	13.63	9.91
WBGene00014022	ZK637.2	N2, lin-40 UP	0.380453	0.0021333	0.0334952	131.8	146.24	132.78	199.12	208.51	189.58	0.59955	4.28882e-05	0.00228447	121.13	128.21	129.39	200.56	150.99	147.53
WBGene00016511	C37H5.13	N2, lin-40 UP	0.517941	0.00191149	0.0308756	23.66	23.2	21.77	40.68	36.04	34.72	0.536793	0.00012174	0.005355	20.44	27.37	24.59	36.88	31.09	24.64
WBGene00021237	crtc-1	N2, lin-40 UP	0.78408	0.00190304	0.0308756	13.92	9.74	8.21	22.96	26.39	17.69	0.592545	0.000793925	0.023586	11.8	9.01	9.45	16.09	17.02	9.16
WBGene00000835	cuc-1	N2, lin-40 UP	0.499712	0.00189039	0.0307475	329.76	394.18	357.62	616.77	494.04	620.99	0.921546	5.65196e-06	0.000414356	339.64	411.38	411.63	613.16	656.92	721.54
WBGene00016435	C35B1.5	N2, lin-40 UP	0.446609	0.00175915	0.0290217	257.03	283.78	272.18	442.31	371.01	429.48	0.713995	3.79152e-05	0.00206805	201	217.71	210.06	323.28	271.95	304.18
WBGene00012034	T26C5.4	N2, lin-40 UP	0.978409	0.00169166	0.0283926	8.6	5.6	5.83	27.37	13.97	13.67	0.8269	0.000175913	0.00733563	15.25	9.09	8.72	20.34	17.11	18.72
WBGene00010809	M01F1.3	N2, lin-40 UP	0.481694	0.00164039	0.0277233	54.86	53.82	57.22	95.87	85.88	81.29	0.430727	0.000634608	0.0196225	50.07	55.7	54.73	80.29	61.76	49.17
WBGene00013901	ugt-16	N2, lin-40 UP	0.818802	0.00162994	0.0276106	11.91	12.55	8.01	30.77	19.37	19.71	0.988195	2.21153e-09	4.24738e-07	11.31	10.56	12.23	29.08	22.57	13.1
WBGene00000720	col-147	N2, lin-40 UP	0.805322	0.00159595	0.0271926	714.86	442.01	468.14	1439.07	1023.61	1016.69	0.743706	6.64534e-06	0.000476926	575.9	515.5	453.8	870.41	704.78	738.4
WBGene00008857	timm-23	N2, lin-40 UP	0.51671	0.00153288	0.0263641	241.99	210.37	208.35	377.32	344.39	349.1	0.858596	1.48313e-07	1.7586e-05	202.81	205.18	201.05	341.59	312.52	330.89
WBGene00010505	K02D3.2	N2, lin-40 UP	1.03745	0.00141718	0.0247533	4.41	8.42	2.83	18.48	19.23	9.71	1.25321	8.71182e-12	2.89742e-09	8.79	6.99	8.99	26.48	19.96	12.48
WBGene00018646	mul-1	N2, lin-40 UP	0.897866	0.00133071	0.0236388	10.24	4.98	7.13	23.19	17.48	16.56	0.750115	0.0018293	0.0439935	7.74	5.86	3.8	12.79	6.18	12.47
WBGene00019113	F59E11.7	N2, lin-40 UP	1.05896	0.00131211	0.0233367	2.95	2.1	1.2	9.97	4.67	7.35	0.941604	4.44812e-05	0.00234219	4.53	3.45	2.37	10.39	5.7	6.05
WBGene00008860	romo-1	N2, lin-40 UP	0.400313	0.00126854	0.0226722	258.91	286.57	272.28	402.09	394.92	415.85	0.730159	1.46728e-05	0.000917789	255.71	263.51	261.55	409.09	365.27	333.45
WBGene00013216	Y54G11A.7	N2, lin-40 UP	0.709935	0.00121249	0.0218522	51	59.78	35.32	97.27	102.55	80.58	0.772138	1.75908e-06	0.00015086	28.81	40.5	41.89	78.3	59.08	39.44
WBGene00017119	timm-17B.1	N2, lin-40 UP	0.446451	0.00115005	0.0210703	240.24	238.4	221.51	371.59	349.62	347.89	0.748729	1.51133e-07	1.77659e-05	187.73	215.62	229.48	370.07	292.22	275.31
WBGene00018044	F35D11.3	N2, lin-40 UP	0.761916	0.00112505	0.0206902	4.78	3.59	3.49	8.68	8.81	6.54	0.566921	0.00141426	0.0365429	5.42	3.93	4.3	6.99	6.48	4.93
WBGene00000051	acr-12	N2, lin-40 UP	0.9775	0.00108768	0.020172	0.71	0.65	0.72	2.42	1.4	1.68	0.807959	0.000936616	0.026719	0.65	1.26	0.55	1.92	1.24	1.25
WBGene00001955	hlh-11	N2, lin-40 UP	0.760515	0.00108179	0.0201417	53.61	43.42	38.21	112.69	83.49	78.72	0.472045	0.00110261	0.0305593	56.86	50.34	44.57	74.72	59.04	48.11
WBGene00010094	tsfm-1	N2, lin-40 UP	0.490354	0.00103497	0.019425	64.91	64.15	62.37	108.3	95.34	98.49	0.87713	3.40207e-10	7.74021e-08	45.93	56.07	56.87	109.38	81.88	70.69
WBGene00019830	hrg-1	N2, lin-40 UP	0.869693	0.000897544	0.0172833	120.48	171.26	76.28	267.98	335.21	232.42	0.630107	0.000603119	0.0188627	108.22	151.91	171.42	303.72	193.79	131.45
WBGene00011527	cchl-1	N2, lin-40 UP	0.433287	0.0008768	0.0169352	100.34	101.73	94.76	153.01	150.01	147.45	0.641537	6.88742e-06	0.00048915	89.78	105.41	101.38	156.28	129.12	123.44
WBGene00012591	nspe-1	N2, lin-40 UP	1.05579	0.000765115	0.0153136	22.15	26.61	21.24	105.44	67.94	37.92	0.973593	0.000123944	0.0054344	27.86	21.96	15.42	36.61	39.62	57.95
WBGene00012244	mrps-11	N2, lin-40 UP	0.449954	0.000721127	0.0146656	49.13	58.41	60.05	85.03	84.95	85.96	0.563258	0.000226405	0.00892271	54.53	55.83	59.61	86.68	65.9	66.64
WBGene00194926	K08D8.12	N2, lin-40 UP	1.19559	0.000636451	0.0133527	25.92	2.84	0.18	79.77	36.86	14.93	0.90771	0.000534138	0.0172187	2.96	2.48	4.68	2.28	2.49	16.64
WBGene00018655	F49H12.4	N2, lin-40 UP	1.13419	0.00063373	0.0133339	2.92	1.6	3.55	11.38	10.1	6.82	0.898291	0.000437139	0.014854	3.3	2.22	4.82	9.99	7.31	5.42
WBGene00016119	C25H3.10	N2, lin-40 UP	1.08329	0.000587479	0.0125782	2.64	1.14	1.37	5.83	4.6	5.47	0.796173	0.00027518	0.0104232	3.7	2.71	2.54	7.44	4.85	3.2
WBGene00017082	DC2.5	N2, lin-40 UP	0.764613	0.000541308	0.0117797	14.95	11.55	11.76	28.79	22.16	27.1	0.829371	1.57289e-06	0.000136197	10.4	12.49	10.22	26.83	16.57	11.95
WBGene00044779	T10H9.8	N2, lin-40 UP	1.12786	0.00047209	0.0106555	2.61	2.07	2.79	11.97	6.19	6.46	0.800308	0.00126146	0.0337942	6.12	2.62	4.3	9.32	6.47	8.11
WBGene00010964	ctc-1	N2, lin-40 UP	0.691794	0.000450795	0.0102913	1476.59	1257.52	1038.87	2498.94	2157.61	2403.32	1.10707	3.10114e-10	7.4188e-08	1129.34	1101.2	1105.29	2109.69	2196.29	2317.93
WBGene00006535	tba-9	N2, lin-40 UP	0.933545	0.00045025	0.0102913	1.58	2.01	1.93	5.63	4.11	3.42	0.641974	0.00121378	0.0327096	2.61	2.85	2.47	5.22	3.24	3.18
WBGene00000787	cps-6	N2, lin-40 UP	0.48702	0.000331601	0.0080299	59.6	57.95	59.06	95.36	92.39	89.84	0.506822	0.000263647	0.0101556	51.83	50.65	50.89	81.61	58.15	52.13
WBGene00017244	apy-1	N2, lin-40 UP	0.563731	0.000319143	0.00777362	136.33	125.46	124.33	228.44	219.08	197.65	0.8269	6.20612e-11	1.72707e-08	110.05	106.04	106.3	202.31	164.19	140
WBGene00017823	pals-34	N2, lin-40 UP	1.23585	0.000245058	0.00627779	0.86	0.56	0.48	2.49	2.39	2.83	1.21184	3.651e-06	0.000279691	0.6	0.97	0.67	2.72	2.94	2.21
WBGene00008110	C46C2.2	N2, lin-40 UP	0.801071	0.000234564	0.00605143	47.17	41.99	37.01	105.04	79.6	73.42	0.740393	6.89831e-08	9.40653e-06	38.03	42.34	37.05	78.33	58.25	41.68
WBGene00044206	T26H5.9	N2, lin-40 UP	1.1629	0.000234274	0.00605143	17.54	15.34	7.36	59.53	39.98	34.98	1.29755	9.11304e-09	1.46195e-06	27.66	13.19	14.13	46.47	49.35	40.06
WBGene00015172	B0410.3	N2, lin-40 UP	0.713269	0.00021265	0.00563541	40.28	54.29	38.08	89.94	72.94	86.96	0.60138	0.000180935	0.00747645	60.92	72.15	81.14	136.91	90.94	67.84
WBGene00019232	ugt-13	N2, lin-40 UP	1.06854	0.000200979	0.00539627	23.23	14.78	14.31	68.23	43.64	34.51	0.8421	2.79282e-06	0.000223037	8.99	10.94	10.39	25.26	17.35	9.98
WBGene00018893	wdr-12	N2, lin-40 UP	0.642938	0.000197568	0.00532268	15.21	14.36	17.6	30.19	25.97	27.67	0.476633	0.00136059	0.0356105	18.55	17.55	18.75	30.31	20.53	16.74
WBGene00018729	F53A9.6	N2, lin-40 UP	0.683666	0.000179091	0.00489717	85.46	81.32	66.86	133.14	155.29	142.16	0.800532	1.56227e-05	0.000972746	94.31	86.94	94.63	145.96	129.55	134.49
WBGene00020015	nhr-210	N2, lin-40 UP	0.976612	0.000142487	0.00407961	1.35	3.06	2.53	5.81	5.5	5.53	1.13693	5.91364e-07	5.88602e-05	0.97	1.61	1.31	4.53	2.79	2.32
WBGene00021167	cyp-32B1	N2, lin-40 UP	0.893917	0.000127119	0.00370499	2.45	3.98	2.9	7.94	6.29	6.47	0.70115	0.000945164	0.0267958	1.86	1.31	1.7	3.22	2.61	1.87
WBGene00020152	nhr-211	N2, lin-40 UP	1.14316	0.000124266	0.00363634	0.85	1.58	0.96	3.89	3.84	2.66	1.01525	1.88468e-05	0.00113214	1.26	0.9	0.95	2.95	2.47	1.65
WBGene00022496	fbxa-92	N2, lin-40 UP	1.26887	0.000105814	0.0031792	1.64	1.35	1.1	8.04	3.76	4.2	1.30975	5.38213e-07	5.43635e-05	1.04	0.74	0.36	4.52	2.81	1.69
WBGene00044534	H23N18.6	N2, lin-40 UP	1.34037	0.0001008	0.0030623	3.09	2.27	0.98	13.88	9.64	6.89	0.895077	0.000600778	0.0188327	3.21	2.04	1.08	6.18	4.38	4.45
WBGene00022825	ZK816.1	N2, lin-40 UP	1.03836	9.44067e-05	0.00294536	2.48	2.41	2.41	6.09	6.85	6.78	0.777138	0.00042779	0.014658	3.74	3.56	4.15	7.57	7.45	5.07
WBGene00016046	C24B5.4	N2, lin-40 UP	0.792528	9.05369e-05	0.00284305	4.33	6.11	5.87	11.6	11.43	9.78	0.997213	7.51755e-06	0.000525689	1.96	4.15	3.53	9.57	6.82	4.2
WBGene00019249	H28G03.1	N2, lin-40 UP	0.830358	7.60791e-05	0.00248525	88.27	69.58	67.3	181.78	141.48	146.72	0.823929	5.95985e-11	1.69309e-08	79.01	84.75	79.75	147.34	125.36	108.58
WBGene00010273	srm-3	N2, lin-40 UP	1.34642	7.46873e-05	0.00245075	0.38	1.11	0.61	3.27	3.47	3.42	1.47667	2.77324e-09	5.11025e-07	0.97	2.14	1.71	6.25	7.24	4.82
WBGene00001813	haf-3	N2, lin-40 UP	0.542895	7.37012e-05	0.0024249	27.38	27.01	27.37	45.56	46.2	42	0.640339	1.20195e-05	0.000769471	19.62	26.49	24.9	43.58	31.46	24.7
WBGene00009595	F40F12.7	N2, lin-40 UP	0.847874	5.2059e-05	0.00184506	39.11	25.59	35.34	74.9	67.45	70.26	0.542315	0.000552162	0.017633	46.95	36.06	36.04	62.89	56.41	38.65
WBGene00010215	nhr-193	N2, lin-40 UP	1.08718	5.19719e-05	0.00184506	1.39	1.58	2.55	5.18	5.3	4.51	1.00315	1.76233e-05	0.00106805	1.43	1.94	2.34	6.65	3.24	2.96
WBGene00014173	ZK970.7	N2, lin-40 UP	1.37406	3.72862e-05	0.00138186	7.18	9.23	2.9	39.66	17.58	29.39	0.772789	0.00086731	0.0254336	11.64	11	7.3	17.59	13.19	18.77
WBGene00003680	nhr-90	N2, lin-40 UP	0.84736	3.69986e-05	0.0013782	6.85	6.91	5.19	14.4	13.1	12.09	0.893698	5.94555e-06	0.000431242	3.9	4.72	5.26	12.75	7.36	5.28
WBGene00016782	phat-3	N2, lin-40 UP	0.890669	3.39489e-05	0.00128094	6.83	6.43	6.05	11.18	17.32	14.19	1.01036	8.45736e-07	7.84521e-05	4.13	5.47	5.06	12.51	7.54	9.08
WBGene00007099	trx-2	N2, lin-40 UP	0.526185	2.87959e-05	0.00112427	71.76	83.84	77.3	118.71	129.24	126.09	0.740701	3.34738e-07	3.566e-05	64.08	69.67	75.52	122.21	101.03	84.26
WBGene00019968	R08F11.4	N2, lin-40 UP	1.30736	2.58938e-05	0.00103589	2.79	10.57	5.59	20.66	27.12	21.72	1.6435	8.07255e-15	4.40309e-12	2.33	3.49	3.25	17.1	9.52	6.52
WBGene00017294	F09E10.1	N2, lin-40 UP	1.46286	2.52631e-05	0.00101344	2.42	3.54	1.83	10.96	20.73	15.09	1.22488	4.77965e-06	0.000354214	1.54	1.79	3.7	11.65	11.95	8.9
WBGene00017861	F27D9.2	N2, lin-40 UP	0.90932	2.36779e-05	0.000967105	4.85	4.94	3.57	10.94	8.95	9.84	0.762744	8.76501e-06	0.000585881	5.32	4.69	4.92	9.69	6.84	6.72
WBGene00013806	Y116A8C.29	N2, lin-40 UP	1.02614	2.06453e-05	0.000881471	17.98	26.97	24.54	51.2	61.55	63.13	1.24659	7.22899e-09	1.18764e-06	19.36	18.85	16.18	51.46	40.62	38.02
WBGene00011674	cyp-13A8	N2, lin-40 UP	1.53085	1.84466e-05	0.000796916	0.37	0.17	0.1	0.93	6.16	1.76	1.71208	1.37867e-10	3.41809e-08	0.08	0.14	0.33	2.97	1.28	0.89
WBGene00001663	gpa-1	N2, lin-40 UP	1.29064	9.16604e-06	0.000440272	1.37	2.91	1.82	8.42	7.19	5.96	1.02912	8.04604e-06	0.000552692	1.68	2.65	2.58	6.45	4.18	5.1
WBGene00004392	rnr-2	N2, lin-40 UP	0.940865	7.67774e-06	0.000376209	26.18	40.15	30.33	59.75	93.63	66.27	0.748199	1.14076e-08	1.78797e-06	35.78	42.96	43.85	75.56	63.31	45.24
WBGene00007950	C35A5.6	N2, lin-40 UP	1.0667	6.55109e-06	0.000332055	4.56	6.74	5.61	14.77	14.43	13.41	1.17426	3.40578e-10	7.74021e-08	5.38	8.01	7.48	19.2	15.26	11.2
WBGene00018755	bcmo-2	N2, lin-40 UP	1.00627	6.4936e-06	0.000331537	6.27	7	5	13.61	18.71	12.03	1.12634	6.70314e-08	9.23273e-06	3.41	3.01	3.55	12.33	6.46	4.49
WBGene00016698	C46A5.1	N2, lin-40 UP	1.62446	4.84873e-06	0.000251068	0.05	0.51	0.31	1.77	3.93	2.1	1.17892	3.64613e-06	0.000279691	0.36	0.74	0.69	3.04	1.31	1.23
WBGene00195176	Y43F8B.24	N2, lin-40 UP	1.10278	4.66147e-06	0.000243096	5.96	8.51	6.66	22.57	17.85	15.59	1.11711	2.7e-08	4.04584e-06	5.99	4.84	4.29	12.94	10.74	8.87
WBGene00017434	F13H8.1	N2, lin-40 UP	1.20295	4.30972e-06	0.000227861	1.77	2.34	2.78	7.47	5.86	7.09	0.920177	5.71161e-06	0.000416489	4.59	3.59	3.56	9.1	7.76	4.95
WBGene00007660	pals-6	N2, lin-40 UP	1.44372	4.24931e-06	0.000226454	0.41	0.64	0.3	1.99	1.81	2	1.35264	1.2367e-07	1.53306e-05	0.58	0.46	0.38	2.76	1.76	0.98
WBGene00023503	F17C11.13	N2, lin-40 UP	1.58958	3.33416e-06	0.000186534	0.6	2.6	2.46	7.72	14.26	15.08	1.78152	2.6373e-12	9.46374e-10	0.54	2.22	1.24	10.78	8.4	7.2
WBGene00007730	C25G4.2	N2, lin-40 UP	0.778454	2.3974e-06	0.000140027	30.85	36.76	28.96	61.92	69.52	57.9	0.655769	1.1171e-05	0.000725396	33.34	35.82	31.39	57.38	43.84	38.9
WBGene00003722	nhr-132	N2, lin-40 UP	1.02772	1.93433e-06	0.000118677	3.04	3.52	2.59	8.15	7.21	6.94	0.708266	7.26403e-05	0.00347552	3.19	3.81	3.6	6.48	5.69	3.95
WBGene00044646	B0205.14	N2, lin-40 UP	1.71705	1.61378e-06	0.00010157	7.11	14.08	0	108.25	161.1	98.28	1.75346	3.55379e-11	1.05347e-08	3.7	11.53	9.56	107.73	48.79	66.6
WBGene00003091	lys-2	N2, lin-40 UP	0.918523	1.02139e-06	6.77926e-05	145.45	161	125.18	276.16	395.01	282.41	0.8581	6.26359e-07	6.14462e-05	160.14	116.7	125.78	298.41	188.58	189.32
WBGene00007807	C29F3.7	N2, lin-40 UP	1.04237	9.52922e-07	6.41225e-05	26.24	23.43	25.86	73.75	49.26	62.46	0.562643	0.000616428	0.0191909	31.97	23.53	25.39	42.17	34.81	31.23
WBGene00008810	cyp-13A12	N2, lin-40 UP	0.980728	6.13312e-07	4.38999e-05	3.81	3.3	3.66	7.56	9.88	7.61	1.12528	3.53458e-06	0.000275414	1.22	2.6	2.41	8.69	5.85	2.35
WBGene00002021	hsp-17	N2, lin-40 UP	1.01577	5.63997e-07	4.11774e-05	97.64	68.34	110.2	218.52	236.16	224.39	0.805773	1.09539e-06	9.6992e-05	99.47	67.67	77.68	172.9	132.94	94.71
WBGene00020153	nhr-212	N2, lin-40 UP	1.2542	3.34819e-07	2.57317e-05	2.01	2.2	1.36	5.59	5.27	6.04	0.714167	0.00130387	0.0344566	2.07	2	1.88	4.99	2.7	2.18
WBGene00011798	T16G1.4	N2, lin-40 UP	1.22308	3.18583e-07	2.46135e-05	3.02	2.04	3.34	7.6	8.95	8.14	0.822142	0.000760434	0.0227396	4.57	2.78	3.36	13.01	5.94	3.14
WBGene00077491	K08H10.10	N2, lin-40 UP	1.52015	2.90349e-07	2.25515e-05	0.94	1.59	1.23	6.29	5.55	4.72	1.46147	1.02968e-09	2.03489e-07	1.58	2.48	1.81	10.49	5.47	5.3
WBGene00009221	acs-2	N2, lin-40 UP	1.31563	1.84164e-07	1.54549e-05	64.11	38.44	34.99	141.77	140.76	165.74	0.8135	4.97984e-05	0.00254326	44.11	56.6	44.49	139.07	72.87	45.58
WBGene00019664	K11H12.8	N2, lin-40 UP	0.696464	1.08751e-07	9.68286e-06	93.47	96.66	92.68	161.97	178	170.85	0.603639	2.32695e-05	0.0013736	70.27	84.24	85.18	129.11	95.84	91.88
WBGene00011292	R102.5	N2, lin-40 UP	0.959977	8.15477e-08	7.53645e-06	22.77	23.4	21.59	47.01	62.57	43.88	0.506543	0.00119022	0.0323303	25.87	28.5	26.56	49.13	31.54	23.72
WBGene00010125	dod-22	N2, lin-40 UP	1.55412	4.5415e-08	4.42099e-06	6.09	3.16	6.79	23.17	18.47	24.64	0.828052	0.000631547	0.0195722	13.05	6.38	4.54	18.83	12.89	14.27
WBGene00010238	F58B4.5	N2, lin-40 UP	0.918167	1.85613e-08	1.99288e-06	26.68	23.27	30.18	55.94	59.04	59.34	0.81838	8.28671e-07	7.79293e-05	19.85	23.32	24.09	53.36	35.23	23.34
WBGene00010133	F55H12.2	N2, lin-40 UP	0.889233	1.35514e-08	1.53393e-06	8.36	7.62	8.19	16.43	16.73	17.26	1.32189	4.57467e-13	1.83471e-10	9.99	11.55	10.4	24.92	24.15	26.78
WBGene00001158	ech-9	N2, lin-40 UP	1.97591	1.34406e-08	1.53328e-06	0.1	0.24	0.17	2.86	1.24	1.51	0.964908	0.00016606	0.00696737	0.9	0.62	0.49	2.87	1.26	0.99
WBGene00000761	coq-1	N2, lin-40 UP	0.781334	1.16126e-08	1.33518e-06	17.59	21.33	20.58	39.08	36.73	39.39	0.637969	4.0033e-05	0.00214917	20.91	24.59	22.24	45.01	28.65	22.67
WBGene00021581	clec-70	N2, lin-40 UP	1.78646	2.88582e-09	3.69638e-07	1.35	2.65	1.29	11.93	9.49	7.19	1.38527	1.80133e-07	2.0816e-05	0.31	0.65	0.48	4.73	1.02	1.69
WBGene00019738	clec-265	N2, lin-40 UP	1.31799	2.19789e-09	2.9176e-07	70.36	49.88	48.58	191.98	174.69	155.81	1.19984	4.32273e-14	2.10517e-11	62.14	56.22	51.61	140.99	109.23	111.57
WBGene00006650	tts-1	N2, lin-40 UP	1.76905	1.41245e-09	1.94571e-07	278.56	210.13	129.28	872.37	1944.13	1203.02	1.29533	7.58003e-11	1.98772e-08	410.68	247.45	240.61	1336.18	600.21	483.35
WBGene00008127	ddo-1	N2, lin-40 UP	1.21589	1.30494e-09	1.81474e-07	6.75	9	7.65	22.47	23.01	17.52	0.769108	6.54107e-05	0.00320842	5.18	7.01	4.99	12.61	9.28	6.34
WBGene00015147	B0336.7	N2, lin-40 UP	1.11963	8.60459e-10	1.21985e-07	3.95	4.26	5	11.38	10.23	12.12	0.99775	3.6226e-10	8.09799e-08	5.52	5.72	5.29	13.48	9.46	8
WBGene00010473	hrg-2	N2, lin-40 UP	2.01194	7.37541e-10	1.06629e-07	11.61	22.76	5.37	114.13	131.6	75.87	2.21652	6.6032e-22	9.00413e-19	5.53	12.26	12.27	110.65	61.77	35.72
WBGene00009453	F36A2.3	N2, lin-40 UP	1.08781	4.64072e-10	6.84483e-08	48.12	56.56	49.05	139.74	133.26	105.82	1.05631	1.29473e-10	3.26943e-08	33.85	44.33	44.48	113.31	79.5	51.3
WBGene00003705	nhr-115	N2, lin-40 UP	1.6035	3.32816e-10	5.06227e-08	3.59	2.89	2.52	15.31	10.47	10.97	1.53269	9.72375e-19	7.79959e-16	2.83	3.53	3.5	11.75	9.97	6.72
WBGene00007073	ugt-2	N2, lin-40 UP	1.66093	1.67603e-10	2.63155e-08	5.56	3.95	3.57	22.23	20.41	13.92	1.2438	1.1894e-09	2.31696e-07	4.23	4.39	3.86	17.1	8.74	6.11
WBGene00012583	clec-4	N2, lin-40 UP	1.848	1.60189e-10	2.54248e-08	13.03	6.35	7.35	37.62	68.4	45.73	1.63701	3.84921e-15	2.187e-12	9.87	7.7	6.42	42.14	19.7	22.55
WBGene00004003	pgp-9	N2, lin-40 UP	1.82206	1.59566e-10	2.54248e-08	23.73	11.25	11.81	84.51	98.65	71.32	1.39	1.19061e-13	5.07349e-11	20.05	14.59	13.52	59.81	45.66	26.63
WBGene00015947	C18A11.1	N2, lin-40 UP	1.43803	1.18265e-10	1.94035e-08	2.82	3.07	3.08	9.79	9.73	10.91	0.855749	2.63202e-05	0.00152724	4.24	3.83	3.81	8.66	7.17	5.09
WBGene00014213	ZK1073.1	N2, lin-40 UP	1.2451	7.3942e-11	1.25547e-08	48.81	51.82	37.8	143.71	133.11	113.88	1.33454	1.96175e-22	2.97226e-19	42.45	49.44	44.91	128.87	95.99	89.4
WBGene00002182	kap-1	N2, lin-40 UP	1.72075	4.8192e-11	8.62397e-09	0.46	0.56	0.49	2.76	2.43	2.03	1.06004	2.59211e-06	0.000209148	0.96	0.7	1.15	3.33	1.99	1.51
WBGene00018206	ugt-61	N2, lin-40 UP	1.48715	1.84744e-11	3.41472e-09	6.49	5.18	5.98	17.7	27.02	17.71	1.43265	3.12014e-11	9.6696e-09	3.27	5.83	5.75	24.34	11.51	9.97
WBGene00019105	asp-8	N2, lin-40 UP	1.13182	2.36099e-12	4.9964e-10	107.1	162.44	130.11	315.97	337.09	355.09	1.53564	9.54302e-21	1.0844e-17	49.68	77.52	72.5	248.56	180.58	138.07
WBGene00012130	slc-17.4	N2, lin-40 UP	1.35489	1.65267e-12	3.60184e-10	6.33	5.67	4.98	18.64	17.47	15.8	0.94806	3.47977e-07	3.67831e-05	5.28	9.47	6.75	17.42	11.93	10.43
WBGene00011800	T16G1.6	N2, lin-40 UP	1.41513	1.37943e-12	3.05187e-10	4.27	3.98	4.82	13.05	16.92	12.4	0.727091	0.00163659	0.0403554	7.53	4.56	5.76	18.01	7.76	5.78
WBGene00001093	drp-1	N2, lin-40 UP	1.26386	1.05553e-12	2.40826e-10	20.78	20	20.04	49.26	71.39	52.14	0.588073	0.00114874	0.031645	18.65	21.08	20.61	43.89	25.43	16.62
WBGene00013947	ZK228.4	N2, lin-40 UP	1.29965	4.56212e-13	1.11027e-10	19.6	17.04	21.38	52.56	52.96	64.04	0.795901	2.03089e-05	0.00120931	25.46	19.94	18.74	48.45	30.98	30.3
WBGene00010128	F55G11.8	N2, lin-40 UP	1.35017	3.61222e-13	8.93995e-11	10.71	9.44	13.06	34.41	33.52	32.97	1.04193	9.79242e-07	8.73541e-05	11.48	7.39	8.14	25.06	13.4	18
WBGene00012548	Y37D8A.6	N2, lin-40 UP	1.17214	7.7931e-14	2.14707e-11	29.35	28.16	29.02	72.15	81.87	68.4	1.03769	7.43155e-09	1.20639e-06	27.7	29.59	31.58	82.36	46.8	52.16
WBGene00009710	F44G3.10	N2, lin-40 UP	2.1622	1.72561e-14	5.29605e-12	3.76	4.94	2.07	25.77	26.27	25.52	2.05204	2.98794e-19	2.71623e-16	11.2	5.6	4.84	54.49	31.26	32.27
WBGene00021315	Y32H12A.7	N2, lin-40 UP	1.07743	1.74093e-14	5.29605e-12	8.11	10.36	9.45	21.36	24.08	21.67	0.84469	9.80139e-07	8.73541e-05	9.18	9.9	10.93	25	15.83	10.7
WBGene00010724	K09E9.1	N2, lin-40 UP	1.00744	6.45583e-15	2.14245e-12	9.69	11.38	10.22	23.03	23.44	23.54	0.715663	7.14184e-06	0.000504592	10.67	11.55	11.26	24.39	14.87	11.91
WBGene00235093	C54F6.18	N2, lin-40 UP	3.02639	6.6959e-18	3.05542e-15	0.05	0	0	3.98	5.87	3.31	1.6655	4.92869e-10	1.02188e-07	0.23	0.9	0.15	4.68	1.25	2.34
WBGene00044107	F58G6.9	N2, lin-40 UP	1.1098	2.38362e-20	1.2891e-17	104.75	112.1	103.11	221.17	221.66	241.1	1.24766	1.0136e-11	3.29082e-09	50.58	86.59	81.71	211.65	168.97	135.34
WBGene00008296	cdr-2	N2, lin-40 UP	1.73543	3.55994e-21	2.59912e-18	48.47	46.29	41.45	178.48	218.57	154.83	1.57364	4.66707e-19	3.97751e-16	34.75	44.51	42.54	180.33	97.46	89.79
WBGene00010705	cyp-14A1	N2, lin-40 UP	1.84381	2.22112e-22	1.70699e-19	1.65	1.88	1.92	7.37	8.14	8.52	1.32093	1.2135e-07	1.5181e-05	0.94	1.55	1.51	8.43	3.73	1.98
WBGene00018894	mff-2	N2, lin-40 UP	1.52802	8.32586e-24	7.15143e-21	19.54	23.76	21.99	64.77	80.89	74.21	0.860542	3.7717e-05	0.0020655	18.3	20.31	27.24	64.52	32.14	24.32
WBGene00006061	stl-1	N2, lin-40 UP	1.33491	4.43044e-24	4.04333e-21	23.39	23.78	26.49	67.39	75.5	70.43	0.942933	5.26987e-07	5.36268e-05	19.67	24.78	23.69	66.45	35.74	26.85
WBGene00044644	B0205.13	N2, lin-40 UP	2.34252	3.39468e-26	3.54065e-23	57.67	79.36	43.25	413.24	418.82	401.95	2.51824	3.17051e-41	4.32331e-37	33.82	46.67	44.79	358.45	223.58	224.78
WBGene00008477	clec-17	N2, lin-40 UP	2.79868	6.02525e-29	7.99825e-26	2.74	2.24	1.41	24.1	24.16	20.33	2.52346	2.69332e-30	1.2242e-26	1.54	1.58	1.18	19.6	9.39	7.44
WBGene00011009	cyp-14A4	N2, lin-40 UP	3.56431	1.19118e-29	1.73936e-26	1.17	1.34	0.47	26.98	52.72	23.94	2.46982	3.57377e-23	6.9617e-20	0.56	1.45	1.91	26.43	10.81	8.46
WBGene00010127	F55G11.7	N2, lin-40 UP	3.67261	7.89014e-30	1.28013e-26	0.09	0.12	0.04	4.34	5.45	6.26	2.0715	9.32113e-15	4.88857e-12	0.09	0.28	0.07	6	2.05	1.67
WBGene00010904	ugt-62	N2, lin-40 UP	2.01894	5.45279e-33	1.13745e-29	62.56	55.57	57.32	251.2	343.32	270.74	1.65557	6.37795e-16	3.95317e-13	38.48	62.17	65.59	316.11	162.62	119.38
WBGene00010470	cdr-4	N2, lin-40 UP	2.21131	2.31672e-36	5.63812e-33	82.8	91.6	65.39	450.52	497.04	419.23	1.83725	1.07759e-29	3.67349e-26	67.86	73.84	77.15	380.82	218.8	191.03
WBGene00019515	ugt-19	N2, lin-40 UP	2.42751	2.71091e-44	1.31949e-40	7.68	6.37	6.72	47.62	46.93	43.83	1.90693	8.04512e-39	5.48517e-35	7.02	8.42	7.83	37.26	26.39	21.36
WBGene00019967	cyp-33C8	N2, lin-40 UP	3.27158	6.30429e-50	4.60276e-46	6.71	4.58	5.71	79.19	93.73	66.83	2.31998	7.05936e-27	1.60436e-23	4.88	7.48	7.43	75.98	33.01	25.83
WBGene00010811	hmit-1.3	N2, lin-40 Down	-0.611996	0.00311787	0.0442011	11.66	11.59	11.55	9.57	7.94	6.55	-0.597887	0.000191262	0.00776206	11.43	9.16	11.03	6.43	6.15	4.51
WBGene00011167	chil-23	N2, lin-40 Down	-1.04108	0.00301819	0.0432075	0.8	1.39	1.1	0.35	0.16	0.45	-1.04655	9.33298e-05	0.00425634	1.24	0.68	1.28	0.29	0.28	0.14
WBGene00019895	aagr-2	N2, lin-40 Down	-0.487995	0.00197239	0.0316492	50.94	44.69	52.13	38.94	39.82	35.9	-0.444515	0.000195071	0.00786979	48.52	48.44	49.28	36.45	31.32	23.46
WBGene00007362	cyp-35C1	N2, lin-40 Down	-0.903659	0.00140655	0.0246264	16.72	17.55	20.31	13.13	5.46	8.81	-0.70493	7.82888e-05	0.00368119	17.64	15.41	16.51	7.65	10.31	6.2
WBGene00017775	F25B5.3	N2, lin-40 Down	-0.546209	0.00137743	0.0242329	116.83	147.97	135.06	86.78	121.88	87.95	-0.687409	1.41157e-07	1.69121e-05	164.4	176.26	201.82	105.45	97.41	75.69
WBGene00000786	cpr-6	N2, lin-40 Down	-0.819175	0.0012664	0.0226722	274.6	481.91	409.88	138.17	288.31	237.1	-0.834022	4.35776e-09	7.92299e-07	288.72	365.57	398.26	189.63	159.28	130.98
WBGene00019978	hacd-1	N2, lin-40 Down	-0.90188	0.00121368	0.0218522	95.3	132.73	127.25	30.83	68.12	84.64	-0.922539	1.25923e-05	0.000798644	64.82	112.3	128.98	61.95	36.9	23.71
WBGene00000251	bli-1	N2, lin-40 Down	-0.954278	0.00114096	0.0209564	86.93	74.83	133.75	24.95	49.49	68.17	-0.665714	0.00170202	0.0415183	39.43	72.33	63.94	47.31	25.4	15.68
WBGene00008341	ttr-44	N2, lin-40 Down	-0.70426	0.00108327	0.0201417	94.12	160.35	114.45	75.14	92.78	68.4	-0.698334	5.82275e-05	0.00289778	134.05	130.91	158.27	64.05	71.76	65.13
WBGene00013484	Y69H2.9	N2, lin-40 Down	-1.03853	0.000755885	0.0151822	0.91	1.11	1.18	0.54	0.4	0.41	-0.923021	0.000331031	0.0119426	1.05	0.92	1.21	0.36	0.35	0.28
WBGene00017012	acs-22	N2, lin-40 Down	-0.684167	0.00063916	0.0133903	20.76	22.9	23.24	17.23	11.55	14.67	-0.66585	8.10702e-07	7.6769e-05	22.31	22.26	22.18	13.27	12.51	9.72
WBGene00008629	cpt-5	N2, lin-40 Down	-1.07434	0.000566781	0.0121887	2.07	2.27	3.17	1.31	0.53	1.21	-0.858776	0.000110225	0.00491184	4.05	3.37	4.03	1.13	2.12	1.25
WBGene00003813	nrf-6	N2, lin-40 Down	-0.575223	0.00031942	0.00777362	11.31	11.88	14.69	8.64	9.3	9.62	-0.594668	4.35888e-05	0.00231275	14.61	13.61	15.14	8.65	8.24	6.76
WBGene00019977	fpn-1.2	N2, lin-40 Down	-1.25375	0.000279436	0.00702294	0.67	1.37	1.38	0.26	0.2	0.48	-0.8237	0.000493519	0.0162945	1.5	1.9	1.93	0.82	0.61	0.65
WBGene00013904	ugt-6	N2, lin-40 Down	-0.917847	0.000156975	0.00441063	3.84	7.49	6.41	3.05	3.09	3.17	-0.685237	0.000167274	0.00699677	8.55	7.29	7.88	3.98	4.9	2.87
WBGene00012791	Y43D4A.5	N2, lin-40 Down	-1.09105	9.58431e-05	0.00296846	13.01	12.81	20.15	3.55	7.12	9.3	-0.604886	0.000959829	0.0270978	6.31	9.1	9.95	6.86	3.28	3.1
WBGene00022156	Y71G12B.18	N2, lin-40 Down	-1.38041	9.27583e-05	0.00290656	1.01	6.81	8.76	0.05	0.49	0.77	-1.14247	1.95362e-05	0.0011684	1.71	5.6	6.64	0.33	1.43	0.32
WBGene00001243	elo-5	N2, lin-40 Down	-0.650359	8.71781e-05	0.00275536	140.68	148.04	181.68	99.71	100.34	122.75	-0.539223	4.56088e-05	0.00237375	155.77	175.62	194.89	123.4	99.72	79.27
WBGene00021948	kvs-5	N2, lin-40 Down	-0.661616	7.05872e-05	0.00235586	8.47	9.14	8.34	5.94	5.21	6.16	-0.667152	0.00016366	0.00688786	11.52	14.07	17.17	7.41	7.92	6.29
WBGene00010911	M106.3	N2, lin-40 Down	-0.605482	6.94437e-05	0.00233107	33.82	32.05	37.03	21.77	24.02	27.36	-0.408218	0.00204417	0.0483089	30.94	31.75	33.09	23.93	22.43	14.64
WBGene00010646	K08C7.1	N2, lin-40 Down	-0.839742	6.03028e-05	0.00206216	3.6	5.04	4.96	2.4	2.64	2.85	-0.553612	0.00181825	0.043939	4.78	5.69	6.15	3.91	3.06	2.29
WBGene00019653	K11G9.2	N2, lin-40 Down	-1.13793	5.82767e-05	0.00201649	2.63	2.67	3.99	1.4	0.89	1.55	-0.775423	0.000317526	0.0116392	2.07	2.63	2.75	1.31	1.28	0.71
WBGene00010706	cyp-14A2	N2, lin-40 Down	-1.07619	4.11918e-05	0.00150371	6.24	9.3	10.64	3.73	2.89	5.22	-0.893354	1.12778e-05	0.000725396	5.77	6.38	7.45	3.27	3.42	1.43
WBGene00009582	F40F9.5	N2, lin-40 Down	-0.735104	3.30535e-05	0.00125689	6.7	8.58	7.93	4.01	5.38	5.46	-0.65377	0.000107963	0.00482682	6.09	7.29	7.57	4.8	3.82	2.41
WBGene00001398	fat-6	N2, lin-40 Down	-1.01859	2.8541e-05	0.00111731	320.68	190.31	288.93	126	109.3	160.84	-0.560844	4.4659e-05	0.00234219	197.08	200.64	215.37	124.59	112.28	101.52
WBGene00020989	W03D8.8	N2, lin-40 Down	-1.03379	2.61544e-05	0.00104346	4.42	4.28	5.91	2.12	2.04	2.89	-1.06025	3.86263e-07	4.0516e-05	3.6	4.47	3.81	1.72	1.54	0.9
WBGene00017020	D1014.7	N2, lin-40 Down	-1.49502	2.50598e-05	0.0010102	0.3	1.73	2.54	0.03	0.12	0.17	-0.985676	0.000192098	0.00777283	0.52	1.98	2.84	0.17	0.57	0.07
WBGene00020256	T05C3.6	N2, lin-40 Down	-1.04621	2.13966e-05	0.000897346	7.37	7.46	8.55	4.8	2.83	3.41	-0.764433	9.27829e-05	0.0042456	7.4	6.29	6.34	2.8	3.31	2.93
WBGene00012596	nhr-234	N2, lin-40 Down	-1.47434	1.58664e-05	0.000711348	3.08	5	5.21	0.46	0.69	1.84	-1.2914	8.39164e-07	7.83756e-05	1.79	4.36	5.27	1.11	0.78	0.33
WBGene00019730	asns-2	N2, lin-40 Down	-0.969059	1.56402e-05	0.000707055	20.74	23.52	27.04	9.33	11.05	16.82	-0.958061	2.93732e-08	4.35362e-06	54.44	43.53	38.89	19.52	22.1	13.93
WBGene00000539	cln-3.1	N2, lin-40 Down	-1.08134	1.47493e-05	0.000670932	5.66	5.61	6.1	3.46	1.97	2.38	-0.732649	0.000734881	0.0220723	4.78	5.05	5.13	1.95	2.79	2.4
WBGene00013439	Y66D12A.13	N2, lin-40 Down	-1.02954	9.25944e-06	0.0004433	2.59	3.3	3.12	1.33	1.34	1.76	-0.820841	0.000351592	0.0125835	3.27	4.33	3.49	1.06	1.7	1.55
WBGene00012810	nceh-1	N2, lin-40 Down	-1.30426	8.06121e-06	0.000391063	1.89	1.63	2.03	0.65	0.62	0.68	-0.906523	0.000427829	0.014658	1.71	1.63	1.72	0.35	0.73	0.48
WBGene00003711	nhr-121	N2, lin-40 Down	-0.913481	6.87503e-06	0.00034498	6.11	6.54	5.53	3.71	3.06	3.27	-0.65522	0.000273995	0.0104072	4.62	4.78	5.6	3.04	2.75	1.93
WBGene00013073	hmit-1.1	N2, lin-40 Down	-1.42783	6.7345e-06	0.000339094	7.43	14.3	4.81	3.28	2.36	1.78	-1.18049	7.52756e-07	7.22858e-05	7.95	6.13	5.73	1.06	2.61	1.66
WBGene00020938	clec-218	N2, lin-40 Down	-1.2142	6.2008e-06	0.000317698	7.51	5.45	8.34	2.91	2.11	3.55	-0.786667	5.29065e-05	0.00266212	7.93	7.71	9.44	4.13	3.19	3.71
WBGene00007925	C34C12.6	N2, lin-40 Down	-0.9985	2.66142e-06	0.000153	16.55	12.94	17.21	6.7	7.87	9.59	-0.509278	0.00128387	0.0341264	13.76	16.06	16.86	11.73	9.66	6.09
WBGene00019843	R03E9.2	N2, lin-40 Down	-1.02037	2.58232e-06	0.00014904	3.04	4.28	3.9	1.79	1.63	2.2	-0.63063	0.000381445	0.0134056	3.7	4.35	4.17	2.45	2.49	1.47
WBGene00015300	C01F1.5	N2, lin-40 Down	-1.17552	2.15242e-06	0.000130414	28.38	32.21	41.7	9.7	14.44	19.99	-0.470656	0.00196832	0.046923	17.64	21.99	22.33	14.85	13.98	8.63
WBGene00017881	asp-13	N2, lin-40 Down	-1.13796	1.63138e-06	0.000102238	108.09	232.83	142.83	71.57	72.42	70.42	-0.633415	0.000390801	0.0136991	124.99	193.68	200.78	100.56	80.39	82.62
WBGene00003094	lys-5	N2, lin-40 Down	-1.52593	1.32748e-06	8.42774e-05	14.57	18.66	10.04	4.67	4.63	1.9	-0.922316	7.24086e-05	0.00347552	24.3	19.58	21.33	4.75	10.11	7.71
WBGene00020516	T15B7.1	N2, lin-40 Down	-0.754358	1.28171e-06	8.17273e-05	39.13	53.81	50.24	30.34	32.31	28.29	-0.626574	0.000312305	0.0114787	38.24	56.78	53.8	34.49	21.48	21.8
WBGene00008436	DH11.2	N2, lin-40 Down	-1.05423	9.87604e-07	6.61513e-05	11.06	17.18	13.15	6	8.41	5.85	-0.671445	0.000272605	0.0103834	15.02	21.73	19.69	14.26	8.23	6.39
WBGene00010925	M153.2	N2, lin-40 Down	-1.2827	1.94909e-07	1.60794e-05	10.37	6.47	10.23	3.8	3.08	3.55	-0.6052	0.00117428	0.0319611	7.43	7.16	7.41	3.68	4.95	2.96
WBGene00008451	E01G6.3	N2, lin-40 Down	-1.32372	1.58412e-07	1.36872e-05	2.28	2.49	2.92	0.87	0.79	1.24	-0.921721	3.0228e-06	0.000239645	2.46	2.79	3.12	1.32	1.17	0.86
WBGene00004878	smf-3	N2, lin-40 Down	-1.38958	1.50147e-07	1.30503e-05	2.77	2.41	2.53	0.92	1.07	0.67	-0.810665	0.000820798	0.0242785	1.3	1.83	2.54	0.76	0.9	0.59
WBGene00015050	clec-51	N2, lin-40 Down	-1.18734	1.04544e-07	9.36532e-06	24.34	24.81	25.23	13.13	8.09	11.3	-0.550658	0.000559183	0.0178155	22.75	29.98	27.83	16.08	15.93	12.62
WBGene00255598	BE0003N10.6	N2, lin-40 Down	-1.90958	8.74729e-08	7.98299e-06	9.14	46.73	40.17	0.81	4.28	6.19	-0.867491	0.000943145	0.0267958	11.63	37.16	50.11	5.65	9.8	4.41
WBGene00010055	F54D5.12	N2, lin-40 Down	-0.957477	4.87858e-08	4.65601e-06	59.32	63.25	72.77	33.97	42.15	30.26	-0.64496	3.88832e-05	0.00209782	55.55	80.51	73.03	48.68	33.84	27.73
WBGene00008936	papl-1	N2, lin-40 Down	-0.964095	4.83836e-08	4.64801e-06	18.81	20.08	23.46	12.48	10.49	11.05	-0.717055	6.80761e-05	0.00330351	15.74	21.42	22.83	12.86	7.94	8.27
WBGene00015400	cyp-35A2	N2, lin-40 Down	-1.0369	4.22505e-08	4.14055e-06	39.4	58.04	41.97	25.74	23.01	21.59	-0.828042	2.72249e-09	5.08546e-07	32.82	33.31	38.01	18.56	18.06	11.75
WBGene00015538	sams-3	N2, lin-40 Down	-0.878327	3.76892e-08	3.80777e-06	54.2	71.38	58.43	29.13	38.38	38.47	-0.387336	0.00123532	0.0332244	70.12	74.96	77.95	56.9	50.33	37.08
WBGene00018885	drd-5	N2, lin-40 Down	-0.987179	1.50104e-08	1.66046e-06	15.81	22.55	18.78	9.89	9.67	10.76	-0.598602	0.000287328	0.0107934	16.09	20.18	20.8	10.55	11.78	8.16
WBGene00018488	acs-1	N2, lin-40 Down	-0.686502	1.13735e-08	1.31806e-06	38.56	42.5	41.57	25.96	30.41	26.6	-0.516068	0.000199234	0.00799047	33.18	40.2	42.39	29.67	22.74	16.35
WBGene00011984	T24C2.5	N2, lin-40 Down	-1.19253	1.02201e-08	1.2035e-06	10.55	11.27	10.29	4.49	4.9	4.95	-1.00456	3.42724e-06	0.000268586	6.98	9.41	10.46	3.25	3.36	2.74
WBGene00008692	scav-4	N2, lin-40 Down	-1.15178	5.41821e-09	6.64846e-07	7.43	9.13	9.43	4.58	3.57	3.82	-0.778263	8.36559e-06	0.000567528	6.36	7.01	8.67	3.63	3.65	2.87
WBGene00010062	lipl-1	N2, lin-40 Down	-1.20599	2.833e-09	3.66084e-07	26.55	39.39	27.8	14.14	11.67	15.37	-0.748438	0.000661739	0.0203231	32.05	17.12	23.67	8.74	12.79	9.96
WBGene00016274	C30G12.2	N2, lin-40 Down	-1.29259	1.98399e-09	2.68243e-07	29.27	42.83	44.2	12.09	19.49	15.94	-1.25685	4.81945e-09	8.6471e-07	53.58	77.2	91.99	18.16	18.92	23.55
WBGene00012407	Y7A5A.1	N2, lin-40 Down	-1.13782	1.85945e-09	2.53755e-07	44.87	34.45	45.96	20.4	19.42	19.43	-0.565575	5.06563e-05	0.00255833	35.23	35.09	35.96	20.96	22.12	16.25
WBGene00022471	Y119C1B.5	N2, lin-40 Down	-0.940136	4.53759e-10	6.761e-08	7.13	7.3	7.73	4.03	4.32	4.03	-0.687866	4.93736e-05	0.00253104	6.31	6.24	6.51	4.36	3.43	2
WBGene00015512	mthf-1	N2, lin-40 Down	-1.18853	4.32423e-10	6.50953e-08	159.45	119.41	143.02	59.3	60.21	73.22	-0.435609	0.00119598	0.0324222	127.31	118.15	116.18	82.3	82.14	60.21
WBGene00001397	fat-5	N2, lin-40 Down	-1.9816	3.22207e-10	4.9525e-08	8.36	3.96	4.59	0.89	0.94	1.05	-1.11947	1.12354e-05	0.000725396	18.66	8.1	8.19	1.89	3.76	3.07
WBGene00007394	C06H5.6	N2, lin-40 Down	-0.934167	6.90816e-11	1.18674e-08	21.21	22.01	21.56	10.39	12.93	13.26	-0.492476	0.00150126	0.0379096	15.94	17	19.65	10.63	10.86	8.95
WBGene00012747	Y40H7A.10	N2, lin-40 Down	-1.50074	4.25745e-11	7.77091e-09	11.63	10.53	15.96	4.08	4.1	4.86	-1.11587	6.61034e-09	1.10699e-06	11.03	13.35	15.35	4.2	5.49	3.76
WBGene00017962	fbxa-72	N2, lin-40 Down	-1.35379	1.24005e-11	2.32145e-09	24.12	21.91	26.02	9.74	7.84	11.03	-0.684662	0.000130404	0.00566301	13.07	19.92	18.72	11.77	8.33	6.17
WBGene00020182	ugt-53	N2, lin-40 Down	-1.9941	2.59463e-12	5.4124e-10	3.46	2.95	3.92	0.89	0.62	0.5	-0.852001	0.000923343	0.0265067	1.6	2.05	2.67	0.66	0.43	0.94
WBGene00000118	alh-12	N2, lin-40 Down	-0.888263	5.01413e-13	1.18091e-10	65.95	69.4	69.38	40.32	41.11	38.39	-0.482963	0.000103672	0.00468102	50.6	52.93	52.45	36.11	31.69	25.75
WBGene00003658	nhr-68	N2, lin-40 Down	-1.15092	1.18438e-13	3.20266e-11	27.91	34.5	36.15	13.24	15.56	15.67	-0.488546	0.00054532	0.0175159	40.36	38.25	37.91	25.67	25.37	21.05
WBGene00003093	lys-4	N2, lin-40 Down	-1.71449	5.15242e-14	1.47521e-11	258.08	384.62	336.24	120.04	79.62	80.28	-1.04083	5.17817e-07	5.30899e-05	300.61	305.17	321.19	76.66	120.09	112.97
WBGene00017071	aagr-1	N2, lin-40 Down	-1.51358	1.18741e-15	4.44578e-13	23.94	22.27	27.18	7.99	7.55	10.63	-0.720786	0.000524612	0.0171096	22.52	17.76	18.94	6.79	10.57	9.18
WBGene00016943	acdh-1	N2, lin-40 Down	-1.60578	3.70488e-16	1.42365e-13	774.37	906.93	906.06	251.54	370.54	230.37	-0.949255	3.08247e-07	3.33592e-05	505.75	849.49	827.44	406.87	240.16	228.49
WBGene00010988	metr-1	N2, lin-40 Down	-1.41682	3.04718e-16	1.20256e-13	62.24	50.67	54.66	19.01	22.01	24.51	-0.785223	9.71981e-07	8.73541e-05	66.9	64.62	58.59	33.47	37.45	19.72
WBGene00006510	mtrr-1	N2, lin-40 Down	-1.04949	1.12236e-16	4.55241e-14	25.62	30.66	30.9	14.16	16.38	15.13	-0.54233	1.00941e-05	0.000668167	28.7	31.63	30.13	20.6	18.22	13.32
WBGene00017658	F21C10.9	N2, lin-40 Down	-2.22996	2.62442e-18	1.23619e-15	24.36	20.37	22.7	2.59	3.95	5.7	-0.966618	4.66643e-07	4.82056e-05	21.15	23.34	23.4	7.46	9.1	8.82
WBGene00000371	cco-1	N2, lin-40 Down	-1.53642	4.0251e-20	2.02671e-17	647.85	626.24	639.28	194.9	218.89	276.25	-0.817799	2.14656e-07	2.40169e-05	585.14	605.98	580.32	255.2	285.01	246.35
WBGene00003828	nuc-1	N2, lin-40 Down	-1.55175	3.57661e-20	1.8652e-17	37.16	39.99	44.08	15.33	12.48	14.83	-0.726096	0.000485362	0.016135	38.01	31.79	35.94	12.07	17.54	17.06
WBGene00008560	pho-13	N2, lin-40 Down	-1.84882	1.97029e-20	1.10655e-17	8.61	10.77	10.66	2.96	2.35	2.87	-0.952686	5.40495e-08	7.71542e-06	8.88	9.33	9.12	3.57	4	3.28
WBGene00012251	clec-49	N2, lin-40 Down	-2.17633	1.4919e-20	8.71391e-18	11.4	11.13	14.8	2.17	2.19	3.03	-0.951169	4.25192e-05	0.00227369	9.76	8.22	9.07	2.19	3.21	3.66
WBGene00003214	mel-32	N2, lin-40 Down	-1.10198	1.01739e-20	6.18994e-18	266.13	279.44	298.81	126.09	151.15	145.75	-0.588183	7.20137e-06	0.000506175	213.32	245.29	235.19	136.69	139.27	105.53
WBGene00010657	K08D8.3	N2, lin-40 Down	-1.54877	4.19959e-21	2.78738e-18	8.7	9.84	9.52	3.37	3.55	3.05	-1.25372	8.35146e-12	2.86063e-09	9.77	11.74	12.92	5.33	2.84	2.87
WBGene00003704	nhr-114	N2, lin-40 Down	-1.54034	3.80906e-21	2.64857e-18	51.95	63.12	54.45	18.06	24.3	18.51	-0.684653	2.01983e-06	0.000171071	40.05	49.04	52.99	30.83	23.52	18.85
WBGene00017691	ilys-5	N2, lin-40 Down	-2.09015	2.14024e-22	1.70699e-19	1463.28	1496.93	1745.58	307.1	273.88	462.68	-1.00162	6.88436e-07	6.65781e-05	1330.97	1396.57	1420.14	387.15	513.59	531.96
WBGene00010034	F54B11.11	N2, lin-40 Down	-2.59152	3.03329e-24	2.9528e-21	3.6	4.21	5.35	0.45	0.63	0.66	-1.5256	3.50572e-11	1.05347e-08	5.04	4.5	3.95	0.63	1.25	0.87
WBGene00022645	ZK6.11	N2, lin-40 Down	-2.17497	1.15111e-27	1.40071e-24	227.89	220.35	260.15	42.94	43.46	65.08	-0.942286	1.41389e-07	1.69121e-05	195.83	183	182.28	65.94	79.74	73.6
WBGene00011487	T05E12.6	N2, lin-40 Down	-1.73486	1.86813e-30	3.4098e-27	54.96	69.95	65.45	20.96	19.28	19.05	-0.738206	3.89009e-05	0.00209782	65.07	72.53	70.74	31.71	29.73	34.97
WBGene00001758	gst-10	N2, lin-40 Down	-2.00694	1.03389e-38	3.01937e-35	186.06	238.92	208.39	45.46	56.6	60.39	-0.718354	0.00167302	0.0410312	172.26	174.16	193.45	47.54	83.59	91.49
WBGene00004062	pmp-5	N2, lin-40 Down	-2.15754	9.22379e-39	3.01937e-35	87.37	111.01	94.04	24.11	22.81	19.11	-1.04329	7.33533e-11	1.98394e-08	71.95	92.92	92.75	33.98	31.61	31.05
WBGene00021629	scpl-3	N2 UP	0.802967	0.00370279	0.0498025	2.51	2.06	1.83	6.2	3.7	4.03	0.260247	0.178948	0.584554	4	2.91	3.06	3.87	3.95	2.76
WBGene00008410	D2023.6	N2 UP	0.431424	0.00368859	0.0497329	9.77	12.06	11.18	14.27	18.1	17.63	0.244358	0.114495	0.494724	10.2	12.16	13.43	16.44	12.22	8.81
WBGene00011212	R10E8.6	N2 UP	0.665071	0.00368433	0.0497215	0.86	0.96	0.81	1.93	1.61	1.34	-0.126598	0.561601	0.860062	0.69	0.59	0.74	0.71	0.59	0.3
WBGene00016096	C25E10.7	N2 UP	1.02662	0.00364833	0.0493725	0.6	1.39	0.57	4.31	2.29	3.21	0.235036	0.379506	1	1.94	1.42	0.57	1.99	1.43	1.28
WBGene00003064	lpd-8	N2 UP	0.426671	0.00359919	0.0488947	18.95	21.29	21.53	30.02	30.35	32.78	0.401073	0.00715114	0.114856	23.94	25.77	25.45	31.39	32.4	22.66
WBGene00019072	fbxc-8	N2 UP	1.02289	0.00357443	0.0487337	0.05	0.03	0.03	0.11	0.41	0.36	0.132107	0.518931	1	0	0.03	0.19	0.25	0.09	0.14
WBGene00001852	hil-1	N2 UP	0.92409	0.00349929	0.0479313	1.42	1.49	0.93	3.59	4.26	2.21	0.528276	0.0403393	0.308679	2.08	1.4	1.35	4.19	1.71	1.71
WBGene00017274	F08F8.9	N2 UP	0.416266	0.00347073	0.047676	9.2	9.65	10.7	13.28	16.06	15.04	-0.18228	0.28833	0.693216	11.58	12.52	11.93	13.56	8.75	5.69
WBGene00012381	Y2H9A.4	N2 UP	1.00552	0.00342314	0.0472026	0.33	0.14	0.34	1.02	0.72	0.89	-0.122021	0.648781	0.894378	0.65	0.39	0.32	0.29	0.5	0.2
WBGene00007900	C33D9.6	N2 UP	0.956184	0.00342575	0.0472026	0.41	0.73	0.23	1.07	0.84	0.72	0.387892	0.115389	0.495628	0.77	0.68	0.69	1.19	1.63	0.81
WBGene00013359	Y60A3A.8	N2 UP	0.515096	0.00340189	0.0470592	4.63	5.22	4.76	7.3	8.55	7.73	0.139649	0.480147	0.825619	4.51	5.32	4.92	7.25	4.38	3.05
WBGene00016507	abhd-5.2	N2 UP	0.67157	0.00336255	0.0466287	7.58	9.18	7.32	11.17	20.5	13.14	0.0583923	0.779731	0.94156	7.15	8.32	9.21	11.6	5.92	3.96
WBGene00045404	C06C3.11	N2 UP	1.03785	0.0032535	0.0453749	0.21	0.33	0.58	1.43	1.27	1.86	-0.0083198	0.974799	0.996056	1.82	0.36	0.55	0.77	0.77	0.67
WBGene00008971	F20C5.6	N2 UP	0.925265	0.00325132	0.0453749	0.37	0.5	0.49	1.32	1.23	1.03	0.430452	0.0957064	0.461496	1.25	0.54	0.7	1.47	1.24	0.76
WBGene00010740	K10D3.6	N2 UP	0.809496	0.00324988	0.0453749	3.7	2.68	2.66	5.24	6.53	8.2	0.627118	0.0107555	0.148144	9.73	5.47	5.76	20.78	7.79	6.48
WBGene00004117	sin-3	N2 UP	0.524919	0.00318027	0.0446522	1.64	2.36	2.26	2.98	3.64	3.57	-0.200974	0.275457	0.680399	3.1	3.28	3.2	3.6	2.26	1.4
WBGene00011248	R11D1.10	N2 UP	0.752285	0.00317645	0.0446522	2	1.74	2.74	3.96	4.17	5.03	0.0190512	0.925385	0.983519	3.68	3.52	2.79	3.55	3.07	2.09
WBGene00007765	C27B7.9	N2 UP	1.05231	0.00314167	0.0442806	0	1.56	1.5	5.18	6.66	7.45	-0.106437	0.669966	0.904418	11.36	9.83	15.58	9.59	7.86	8.98
WBGene00019130	gbas-1	N2 UP	0.562483	0.00313849	0.0442806	2.82	3.14	2.51	4.07	5.58	4.67	0.157861	0.365597	0.755008	3.17	3.69	3.09	3.36	3.29	2.89
WBGene00011240	R11A8.7	N2 UP	0.414037	0.00309872	0.0440151	7.39	9.58	9.01	10.46	13.96	13.22	-0.0192834	0.897099	0.97713	11.73	11.39	10.71	13.01	9.75	6.65
WBGene00018900	rod-1	N2 UP	0.556306	0.00305405	0.0435926	2.42	2.66	3.1	3.53	5.34	4.88	-0.347788	0.0573239	0.368364	4.15	4.15	3.86	3.79	2.95	1.47
WBGene00018892	cir-1	N2 UP	0.722179	0.00302959	0.0433281	4.02	7.07	8.48	10.97	14.14	13.36	0.120716	0.523221	0.845928	9.12	8.98	8.67	13.01	8.53	4.78
WBGene00021747	Y50D4C.2	N2 UP	0.897212	0.00288417	0.0415742	0.68	0.72	0.44	1.39	1.83	1.37	0.234111	0.368099	0.756457	0.47	0.68	0.99	1.23	0.71	0.52
WBGene00010042	bcs-1	N2 UP	0.390061	0.002851	0.0411773	18.29	18.97	17.11	25.39	28.98	26.96	0.366843	0.0184744	0.20481	14.43	20.12	20.03	26.89	20.31	15.03
WBGene00021855	Y54F10AR.2	N2 UP	0.477139	0.00283482	0.0410249	20.73	27.26	22.48	36.04	40.14	34.15	0.41187	0.00504741	0.0922607	20.73	23.09	24.1	34.52	25.25	20.07
WBGene00003073	lars-1	N2 UP	0.485013	0.00275646	0.0401284	22.3	22.89	25.92	40.86	34.65	36.31	0.137653	0.293643	0.698433	28.66	27.24	26.59	33.11	27.3	19.23
WBGene00003710	nhr-120	N2 UP	0.659182	0.00275526	0.0401284	2.99	3.05	2.92	6.47	4.81	5.13	0.161446	0.363857	0.754784	4.11	3.58	4.22	4.93	4.03	2.77
WBGene00007840	C31C9.6	N2 UP	0.753335	0.00268072	0.0394995	1.77	1.12	1.76	3.34	3.31	2.85	0.456668	0.0407497	0.309907	1.71	1.55	1.81	3.53	2.33	1.03
WBGene00020325	bath-46	N2 UP	0.883186	0.00265645	0.0392606	1.57	3.3	1.74	4.59	6.38	4.96	0.76854	0.00256019	0.0576773	0.84	1.61	1.86	4.41	2.17	1.97
WBGene00022227	Y73B3B.5	N2 UP	0.659674	0.00264221	0.0391294	0.7	0.76	0.8	1.27	1.25	1.56	-0.191356	0.333225	0.732549	1	1.33	1.19	1.11	0.79	0.74
WBGene00022485	fbxa-63	N2 UP	0.902516	0.00257792	0.0382937	1.43	1.35	0.88	3.11	2.71	3.31	0.637741	0.0071198	0.114488	2.29	1.67	1.55	3.25	3.22	2.12
WBGene00001765	gst-17	N2 UP	1.06238	0.0025594	0.038135	0.58	0.37	0.46	1.57	1.63	1.08	0.592545	0.0244921	0.237535	0.05	0.36	0.61	1.81	0.41	0.38
WBGene00009061	pals-14	N2 UP	1.04721	0.00254031	0.0379281	0	0.11	0.08	0.97	0.57	0.43	0.369923	0.110506	1	0.4	0.04	0.04	0.5	0.54	0.18
WBGene00009285	F31C3.3	N2 UP	0.470138	0.00246392	0.0370374	4.48	4.64	3.99	7.01	6.38	7.01	-0.0798461	0.608628	0.878879	6.42	5.87	5.3	5.37	5.58	3.42
WBGene00011839	T19C4.5	N2 UP	0.945327	0.00244577	0.0369319	1.69	1.5	0.98	4.32	2.37	4.39	0.561032	0.0159549	0.188951	4.04	2.44	2.52	6.75	4.32	2.46
WBGene00014066	rev-1	N2 UP	0.662818	0.00242894	0.0367302	0.66	0.83	0.85	1.39	1.48	1.42	-0.0588601	0.794218	0.945374	1.37	1.14	1.38	1.78	0.9	0.63
WBGene00017133	EEED8.2	N2 UP	1.06554	0.0024299	0.0367302	0.25	0.67	0.24	1.37	1.56	1.64	0.556074	0.024941	0.24018	1.37	1.22	1.44	2.77	2.05	1.32
WBGene00008147	C47E12.2	N2 UP	0.518838	0.00242097	0.0366932	11.38	14.88	12.49	19.53	24.12	19.38	0.210674	0.178031	0.583365	13.72	15.36	16.62	20.53	15.42	10.83
WBGene00019782	M60.7	N2 UP	0.948629	0.00241299	0.0366932	0.54	0.35	0.35	1.12	1.02	1.56	0.198965	0.431913	0.796748	0.85	0.62	0.57	1.25	0.69	0.5
WBGene00013560	zip-12	N2 UP	0.668823	0.00242242	0.0366932	5.62	5.23	5.53	10.61	7.48	11.3	0.253997	0.111277	0.489158	8.32	8.2	8.89	11.97	9.89	6.36
WBGene00044650	Y71G10AR.4	N2 UP	0.633455	0.00239292	0.0365497	34.03	25.07	24.97	53.96	52.32	45.44	0.292941	0.103439	0.476349	30	28.23	22.58	30.48	38.2	19.74
WBGene00003858	ogt-1	N2 UP	0.434718	0.00238282	0.0364334	8.75	8.83	8.28	13.25	12.66	13.33	-0.158263	0.345829	0.742138	13.89	11.07	11.87	12.95	9.91	6.27
WBGene00009511	F37H8.2	N2 UP	0.693569	0.002355	0.0361215	1.36	1.49	1.12	2.33	2.22	2.91	0.251006	0.281262	0.685531	0.92	0.98	1.16	1.69	1.18	0.58
WBGene00011225	R10H10.7	N2 UP	0.777767	0.00234604	0.036022	0.67	1.37	1.19	1.97	2.41	2.31	-0.0922464	0.670199	0.904531	1.4	2.02	1.83	2.15	1.4	0.76
WBGene00018672	sorf-2	N2 UP	0.475125	0.00233879	0.0360186	3.24	3.02	3.17	4.96	4.88	4.94	0.149143	0.389724	0.769802	3.39	3.08	2.92	3.79	3.58	1.91
WBGene00010341	glo-3	N2 UP	0.80071	0.00231513	0.0356975	0.96	1.22	1.36	3.07	2.22	2.23	0.26076	0.209204	0.62444	1.75	2.02	2.08	3.1	2	1.32
WBGene00010840	M03C11.3	N2 UP	0.52182	0.00229362	0.0354033	4.13	3.35	3.56	5.65	6.79	5.77	-0.0932845	0.654605	0.896289	6.45	4.72	3.96	3.17	5.38	2.02
WBGene00011672	cyp-13A5	N2 UP	0.977586	0.0022837	0.0352875	1.85	1.52	1.55	2.56	7.98	3.63	0.632975	0.0151007	0.183593	1.77	1.43	1.12	5.36	1.83	1.01
WBGene00018261	cyp-33C5	N2 UP	1.00199	0.00227254	0.0351895	0.26	0.37	0.54	1.15	0.97	0.96	-0.370243	0.166408	0.570539	0.66	0.61	0.61	0.32	0.34	0.28
WBGene00001596	gld-2	N2 UP	0.424702	0.0022638	0.0350913	9.81	10.81	9.38	15.26	14.73	14.55	-0.03627	0.796942	0.946214	14.76	13.12	13.58	13.57	12.73	8.75
WBGene00002583	let-363	N2 UP	0.430334	0.00224975	0.034985	2.48	2.65	2.92	3.95	3.91	4.28	-0.216973	0.167918	0.571727	3.95	3.51	3.6	3.67	2.76	1.82
WBGene00019124	F59E12.9	N2 UP	0.435495	0.00224012	0.0349095	2.78	3.47	3.06	4.16	5.03	4.91	0.0265343	0.85925	0.965701	4.25	4.08	3.58	4.07	3.78	2.67
WBGene00004323	rde-1	N2 UP	0.754703	0.0022177	0.0345971	1.24	2.64	2.37	4.14	4.13	4.27	-0.168487	0.466877	0.820166	2.86	3.8	3.63	4.43	2.6	1.02
WBGene00043051	C29E4.13	N2 UP	0.784949	0.00213035	0.0334847	2.33	3.57	4.08	5.25	8.42	7.69	0.0113642	0.952269	0.990648	5.14	5.89	6.01	6.24	4.87	3.68
WBGene00021352	Y37E3.11	N2 UP	0.382974	0.00211943	0.0333491	39.6	47.11	46.43	56.28	67.01	59.37	0.156977	0.359806	0.751926	35.77	40.65	41.02	57.86	33.26	26.05
WBGene00009383	F35B12.3	N2 UP	0.708827	0.00211342	0.0333474	8.96	7.54	9.38	19.34	13.25	17.31	0.448951	0.00865442	0.130256	11.02	9.03	10.55	15.03	13.77	8.7
WBGene00011242	R11D1.1	N2 UP	0.813751	0.00211527	0.0333474	1.33	3.06	2.48	4.11	5.04	5.61	0.0714151	0.753797	0.931336	3.02	3.7	3.2	5.45	2.67	1.5
WBGene00012524	Y32B12B.4	N2 UP	0.488467	0.00209835	0.0331961	3.46	4.07	3.53	4.27	5.79	5.87	0.133004	0.397369	0.774799	3.53	4.1	4.66	5.45	3.75	2.96
WBGene00019381	K04C2.3	N2 UP	0.467526	0.00209513	0.0331812	45.25	45.61	43.16	61.72	76.56	69.49	0.0292381	0.852233	0.962366	55.09	63.44	59.84	63.04	46.97	44.2
WBGene00010257	F58E6.8	N2 UP	1.08936	0.00208301	0.0330838	0.33	0.51	0	2.65	2.45	1.37	0.635785	0.0108524	1	0.26	0.28	0.16	1.65	0.56	0.57
WBGene00019652	K11G9.1	N2 UP	1.06091	0.00208445	0.0330838	0.27	0.22	0.26	0.75	0.61	1.28	0.470008	0.0791525	0.427075	0.4	0.36	0.34	1.09	0.51	0.25
WBGene00007365	C06B3.6	N2 UP	0.81974	0.00200969	0.0321066	34.08	20.13	31.01	46.33	57.49	84.46	0.48193	0.00979371	0.140552	53.28	39.31	38.26	82.15	51.95	35.46
WBGene00010836	M03B6.4	N2 UP	0.759839	0.00198479	0.0318133	1.49	2.4	1.66	3.38	4.23	3.67	0.477749	0.0329061	0.280793	1.43	2.11	1.96	3.49	2.3	1.53
WBGene00014058	ZK673.2	N2 UP	0.428406	0.00196919	0.0316427	85.72	84.59	83.27	132.74	129.39	120.08	0.340945	0.0217319	0.224667	77.6	83.49	84.18	126.37	79.64	68.84
WBGene00016812	C50D2.9	N2 UP	0.556419	0.00194428	0.0313015	10.9	11.3	11.92	21.62	17.55	17.69	0.350464	0.0181646	0.203694	10.17	9.83	11.86	14.55	11.85	9.34
WBGene00007872	C32H11.9	N2 UP	0.981405	0.00191034	0.0308756	0	0	0	0.14	0.91	0.87	0.0730992	0.658043	0.897572	1.76	0.34	0	1.55	0.64	0.79
WBGene00009101	F25B3.4	N2 UP	0.657536	0.00190554	0.0308756	2.38	3.74	4.16	3.75	4.47	6.13	0.330095	0.141134	0.535202	3.12	3.76	4.2	6.03	3.01	1.98
WBGene00017776	F25B5.5	N2 UP	0.46368	0.00189303	0.0307475	9.28	10.92	10.36	16.22	16.39	14.62	0.198045	0.239993	0.649551	10.54	11.03	12.08	16.42	9.77	8.16
WBGene00013838	fbxa-31	N2 UP	0.826377	0.00187082	0.0305568	1.83	1.6	2.35	4.75	4.19	3.82	0.177074	0.466595	0.820166	3.88	1.93	2.23	3.36	3.18	1.77
WBGene00012528	pap-1	N2 UP	0.42759	0.00184782	0.0302487	5.53	6.23	6.36	9.09	9.25	8.9	-0.0881857	0.589354	0.871115	8.32	8.71	8.01	9.64	6.66	4.34
WBGene00196471	F57B1.10	N2 UP	0.86197	0.00183255	0.0300325	9.92	9.66	6.83	26.12	20.34	14.32	0.297614	0.19649	0.607775	10.67	14.13	14.85	12.96	12.58	16.2
WBGene00007216	C01A2.4	N2 UP	0.657634	0.00179342	0.0295238	9.55	14.01	13.88	23.15	20.03	25.16	0.305615	0.0633166	0.385268	18.91	17.86	15.63	23.66	18.62	14.46
WBGene00007694	C23H4.6	N2 UP	1.09034	0.00176017	0.0290217	0.05	0.15	0.07	0.4	0.34	0.31	0.379291	0.147836	0.545338	0.05	0.08	0.21	0.39	0.17	0.07
WBGene00011894	ttr-23	N2 UP	1.10479	0.00175014	0.0289417	1.6	0.5	2.06	7.28	5.59	4.23	0.277064	0.242907	0.65318	8.05	6.99	4.9	8.08	8.61	5.1
WBGene00016697	cyp-33C2	N2 UP	1.0883	0.00173517	0.0287594	0	0.05	0.87	0.25	0.4	1.95	0.825024	0.00150848	1	0.06	0.12	0.1	5.31	0.28	0.29
WBGene00003655	nhr-65	N2 UP	0.765386	0.00173208	0.0287407	4.59	3.3	3.31	8.57	7.42	6.46	0.399991	0.0455216	0.329127	3.51	4.82	4.85	7.47	5.01	3.15
WBGene00001538	gcy-12	N2 UP	0.524576	0.00172758	0.0286986	2.44	3.31	3.11	4.43	5.48	4.46	-0.204519	0.255856	0.662544	4.25	4.71	3.44	3.92	3.56	1.83
WBGene00011673	cyp-13A6	N2 UP	1.06709	0.00170773	0.0285098	0.44	0.39	0.16	1.18	1.36	0.88	0.660057	0.0137645	0.174924	0.25	0.42	0.46	1.68	0.51	0.38
WBGene00019166	tat-2	N2 UP	0.566928	0.00171023	0.0285098	2.36	2.18	2.08	3.23	4.31	3.64	0.0385262	0.819479	0.955405	3.62	3.26	3.26	4.17	3.03	2
WBGene00015271	C01B4.7	N2 UP	0.549943	0.00168667	0.0283416	6.79	7.62	8.92	11.66	12.82	14.95	0.325905	0.13862	0.532842	3.63	3.87	3.77	5.83	2.96	3.81
WBGene00021219	Y19D10A.4	N2 UP	0.549943	0.00168667	0.0283416	6.79	7.62	8.92	11.66	12.82	14.95	0.325905	0.13862	0.532842	3.63	3.87	3.77	5.83	2.96	3.81
WBGene00008584	irg-4	N2 UP	0.691972	0.00165611	0.0279244	25.74	19.38	29.59	47.8	40.21	53.72	0.631099	0.00321846	0.0674629	45.3	27.24	26.18	48.45	42.6	50.59
WBGene00008412	D2030.2	N2 UP	0.411927	0.00164541	0.027776	29.13	27.67	29.02	41.14	42.49	43.18	0.0245641	0.878867	0.972746	34.47	32.58	30.95	40.99	27.73	18.98
WBGene00006579	tlk-1	N2 UP	0.399602	0.00163383	0.0276445	14.24	14.52	13.44	19.48	22.03	20.45	-0.0464115	0.740449	0.928234	19.87	17.62	17.69	18.58	16.19	11.72
WBGene00012107	T27F6.8	N2 UP	0.803162	0.00162971	0.0276106	10.56	7.37	11.54	15.34	27.43	20.01	0.294592	0.131412	0.522842	11.29	9.05	9.07	16.44	8.5	7.77
WBGene00022696	ZK328.7	N2 UP	1.1177	0.00162977	0.0276106	0.03	0.09	0.05	0.24	0.33	0.2	0.163445	0.541611	0.85261	0.15	0.15	0.11	0.27	0.07	0.12
WBGene00016602	mus-81	N2 UP	0.532718	0.00157492	0.0269602	9.38	13.91	11.62	18.11	22.89	18.79	0.0591794	0.749133	0.93009	10.54	12.44	14.46	18.04	11.43	7.18
WBGene00003918	par-3	N2 UP	0.552527	0.00151142	0.0260564	6.96	6.01	6.1	10.22	12.14	9.55	-0.0503059	0.777382	0.940585	10.02	8.45	7.65	8.34	9.12	4.61
WBGene00001324	eor-1	N2 UP	0.491096	0.00149075	0.0257609	6.86	10.31	8.88	10.75	13.41	11.42	-0.00739443	0.965068	0.993642	7.72	10.52	11.08	12.89	8.34	5.94
WBGene00017770	F25B4.7	N2 UP	0.430707	0.0014528	0.0252528	14.34	15.19	15.89	21.94	23.7	23.65	0.203731	0.213516	0.62945	17.46	17.36	13.93	21.44	14.99	13.07
WBGene00008225	nuaf-1	N2 UP	0.536085	0.00145616	0.0252528	8.93	8.65	9.66	15.37	14.4	14.93	0.27478	0.101316	0.472886	8.16	10	10.58	13.41	9.67	7.66
WBGene00044167	C36A4.11	N2 UP	1.11085	0.00141073	0.0246701	0.92	0.78	1.63	3.46	5.12	4.9	0.125709	0.637793	0.889897	2.22	2.61	2.91	2.3	1.69	2.94
WBGene00000834	cua-1	N2 UP	0.496625	0.00139502	0.0244833	7.14	7.11	7.48	12.17	11.21	10.73	0.172849	0.273397	0.679915	8.62	8.04	7.73	11.25	7.46	5.75
WBGene00003063	lpd-7	N2 UP	0.487601	0.00135833	0.0239257	58.02	58.41	62.96	102.43	90.93	88.96	0.307836	0.016072	0.189609	68.73	65.23	62.3	82.37	72.86	56.31
WBGene00013694	Y106G6A.1	N2 UP	0.517428	0.00133922	0.0236746	7	7.22	8.42	12.09	12.15	12.29	0.0374008	0.825716	0.956085	8.7	8.55	8.47	10.57	7.65	4.72
WBGene00008859	F15D4.2	N2 UP	0.576796	0.00126819	0.0226722	14.2	17.34	13.96	25.08	26.03	26.3	0.474364	0.0055729	0.098691	15.47	16.54	17.22	24.84	19.02	16.57
WBGene00000226	atl-1	N2 UP	0.660094	0.00125414	0.0225251	0.72	1.01	1.18	1.58	1.79	1.85	-0.206408	0.309836	0.714121	1.42	1.45	1.31	1.61	0.99	0.57
WBGene00011898	T21C9.13	N2 UP	1.12471	0.00119486	0.02171	1.09	2.3	1.38	2.21	10.93	5.68	0.0132242	0.947373	0.989619	4.35	6.6	7.57	7.19	5.09	3.92
WBGene00013680	rpom-1	N2 UP	0.516248	0.00116721	0.0213312	3.47	4.88	4.08	6.52	6.61	6.85	0.166953	0.273916	0.680382	5.05	5.44	5.68	7.25	5.17	3.66
WBGene00008922	F17C11.11	N2 UP	0.808503	0.00112503	0.0206902	9.68	6.97	10.41	15.12	17.84	24.9	0.130632	0.498609	0.834606	18	15.83	13.08	22.64	13.68	9.64
WBGene00002148	gon-14	N2 UP	0.484139	0.0011101	0.0204668	3.4	3.64	3.72	5.39	6.11	5.42	-0.0757062	0.631974	0.888214	4.95	5.34	5.44	5.94	4.09	2.98
WBGene00016120	C25H3.11	N2 UP	1.10717	0.00110502	0.0204247	0.14	0.14	0.11	0.33	0.64	0.42	-0.259617	0.321041	0.723753	0.63	0.3	0.16	0.15	0.4	0.06
WBGene00010676	ctf-18	N2 UP	0.660395	0.00109355	0.0202383	2.84	4.21	4.69	6.32	7.83	7.24	0.0252646	0.886424	0.974074	5.77	6.26	5.46	7.71	4.63	3.42
WBGene00019777	M57.1	N2 UP	0.792282	0.00108858	0.020172	0.85	1.27	0.95	2.24	2.05	2.13	-0.222476	0.356057	0.748168	1.86	1.27	1.71	1.93	0.82	0.72
WBGene00004053	tank-1	N2 UP	0.72959	0.00107616	0.020069	4.7	3.33	3.37	8.2	7.37	6.73	0.17974	0.347576	0.742183	4.97	3.76	3.67	5.61	4.8	2.4
WBGene00000146	ape-1	N2 UP	0.457564	0.00106146	0.0198711	15.05	16.51	17.45	22.76	24.98	21.81	-0.203834	0.215332	0.631593	21.86	22.31	23.66	23.93	17.41	10.88
WBGene00021654	Y47G7B.2	N2 UP	1.11187	0.00101256	0.0191026	0.25	0.32	0.19	0.74	1.07	0.9	0.702995	0.00747559	1	0.03	0.24	0.26	0.91	0.44	0.31
WBGene00008368	D1053.3	N2 UP	0.849555	0.000984171	0.0186393	2.65	2.18	3.35	6.83	5.46	5.72	0.521593	0.0108677	0.148936	4.2	3.5	3.4	6.22	5.72	3.03
WBGene00019353	K03B4.1	N2 UP	0.457982	0.000967965	0.0183561	19.17	19.63	19.45	29.87	31.49	28.34	0.382735	0.00693349	0.11242	16.39	17.83	18.16	24.04	19.05	16.54
WBGene00010545	cbp-2	N2 UP	0.745515	0.000949988	0.0180621	3.94	4.11	5.18	10.1	9.06	7.55	0.581138	0.00390615	0.0767513	7.04	5.25	4.55	11.87	7.36	8.88
WBGene00045516	F43D2.7	N2 UP	0.94528	0.000946966	0.0180282	1.04	0.92	1.09	2.91	2.96	2.82	0.464625	0.0812328	0.430939	0.67	0.73	0.99	1.47	1.31	1.38
WBGene00002173	itr-1	N2 UP	0.652534	0.000946633	0.0180282	3.78	7.4	6.18	9.11	20.61	9.39	0.0299996	0.866214	0.968568	7.52	9.36	8.87	12.13	6.61	6.82
WBGene00016701	C46A5.5	N2 UP	0.758885	0.00089837	0.0172833	2.35	3.03	3.38	4.76	6.21	6.62	0.330629	0.129866	0.519632	2.88	4.01	4.18	6.66	3.65	2.72
WBGene00017659	F21C10.10	N2 UP	0.663679	0.000839612	0.0163685	24.82	18.52	22.9	36.38	42.32	45.76	0.358486	0.0760217	0.420218	27.96	22.92	20.67	43.19	27.5	15.07
WBGene00009629	sprr-2	N2 UP	0.752529	0.000838001	0.0163631	1.52	1.7	1.46	3.2	3.04	3.11	0.128331	0.53258	0.848821	2.3	2.42	2.28	3.17	2.32	1.44
WBGene00018602	F48D6.4	N2 UP	0.664834	0.000831568	0.0162987	44.94	59.44	40.28	96.51	87.11	82.15	0.427103	0.0212655	0.221356	62.1	43.73	43.16	64.2	52.98	55.36
WBGene00017478	F15A8.6	N2 UP	0.670973	0.000803652	0.0158366	2.35	2.38	2.22	4.31	4.95	3.9	0.0559646	0.762194	0.933556	4.55	4.07	3.8	5.32	3.37	2.64
WBGene00002980	lgg-1	N2 UP	0.500851	0.000801378	0.0158131	337.3	339.01	305.45	563.29	495.98	503.64	0.235395	0.0823586	0.432994	481.91	400.35	418.43	498.65	445.81	363.45
WBGene00013220	ctl-3	N2 UP	0.683679	0.00078351	0.0155657	5.18	5	3.84	8.09	10.27	8.36	0.235963	0.262234	0.669628	3.79	6.92	8.47	7.29	5.98	5.63
WBGene00021872	clec-85	N2 UP	0.461912	0.000765069	0.0153136	39.22	37.97	40.28	57.06	59.44	64.59	0.526494	0.00976662	0.140342	66.13	48.97	45.53	69.44	59.41	76.33
WBGene00007835	oac-7	N2 UP	1.02963	0.000749646	0.0150931	0.48	0.32	0.49	1.05	1.03	1.59	0.146602	0.583563	0.8683	0.56	0.3	0.13	0.58	0.27	0.24
WBGene00001500	ftn-1	N2 UP	1.08828	0.000743175	0.0150095	4.65	16.57	6.59	32.55	27.88	27.43	0.353779	0.0466132	0.333503	13.1	12.79	13.04	16.59	17.13	10.34
WBGene00020852	nhr-228	N2 UP	0.708822	0.000715955	0.0145948	5.98	5.2	4.61	10.45	9.6	10.64	0.4636	0.00726677	0.11603	6.78	6.45	5.55	10.26	7.19	5.89
WBGene00000669	col-94	N2 UP	0.824669	0.000711878	0.0145382	644.61	583.41	465.17	1456.86	1223.14	853.41	0.489958	0.00797432	0.123988	963.88	816.53	781.13	978.24	1036.18	1093.13
WBGene00009804	F47B8.3	N2 UP	0.87988	0.000709556	0.0145111	1.9	1.94	1.82	5.02	3.59	4.25	0.432347	0.068268	0.399228	5.08	2.21	3.17	4.67	4.66	3.98
WBGene00022181	pho-9	N2 UP	0.736059	0.000701863	0.0143941	3.51	3.82	3.87	7.09	8.82	5.97	-0.379509	0.0650555	0.391031	7.85	6.65	5.87	4.57	3.54	4.28
WBGene00017315	ugt-36	N2 UP	0.941327	0.000696944	0.0143335	0.83	1.08	0.64	2.3	1.92	2.07	0.392868	0.121093	0.504038	0.51	0.81	1	1.48	1.05	0.56
WBGene00020763	ztf-18	N2 UP	0.554625	0.000690484	0.0142491	4.92	5.25	4.92	9.46	7.95	8.36	-0.0477143	0.781684	0.941607	5.34	6.21	4.99	8.23	4.86	4.28
WBGene00012585	lips-15	N2 UP	0.553604	0.000666738	0.0138565	40.33	46.46	50.09	61.78	82.63	83.45	0.281675	0.167537	0.571727	26.1	34.95	44.24	60.43	35.24	22.54
WBGene00003647	nhr-57	N2 UP	0.823269	0.00066427	0.0138425	3.06	2.18	2.09	5.28	5.37	5.12	0.423139	0.0720065	0.409629	2.35	2.9	2.22	5.47	2.98	1.56
WBGene00008886	F16C3.2	N2 UP	0.841979	0.00062661	0.0132407	3.86	3.36	3.11	7.74	5.84	8.91	0.309185	0.125259	0.511385	5.12	3.85	4.88	7.29	4.7	3.63
WBGene00012825	Y43F8C.3	N2 UP	0.754588	0.000627485	0.0132407	4.7	4.31	3.16	8.87	7.94	7.35	0.330755	0.0466161	0.333503	4.55	3.67	3.99	5.15	4.82	3.61
WBGene00007506	C10C5.2	N2 UP	1.13023	0.000608542	0.0129533	0.88	0.38	0.79	2.56	2.94	2.51	0.109795	0.674278	0.905875	4.03	2.2	0.95	2.55	1.73	2.33
WBGene00011361	lyst-1	N2 UP	0.954948	0.000602892	0.0128517	0.11	0.13	0.2	0.35	0.36	0.37	-0.180763	0.414255	0.786325	0.32	0.34	0.34	0.32	0.29	0.14
WBGene00003778	nnt-1	N2 UP	1.01455	0.000559655	0.0120532	0.89	2.08	1.13	3.57	4.82	2.61	0.206279	0.368958	0.756672	1.94	1.12	1.23	2.31	1.46	0.88
WBGene00021011	W03G1.5	N2 UP	0.921486	0.000555798	0.0119878	0.85	1.09	1.13	2.73	2.04	2.51	0.265253	0.260238	0.667464	1.39	1.21	0.96	1.7	1.3	0.95
WBGene00008447	E01G4.5	N2 UP	1.12332	0.000539726	0.0117628	1.48	1.2	0.5	4.26	3.16	3.18	0.445156	0.0344475	0.286607	2.81	2.08	2.16	3.54	2.8	2.5
WBGene00021118	clec-125	N2 UP	1.22313	0.000516458	0.0113465	0.07	0.12	0.16	0.64	0.66	0.38	0.664713	0.00766105	1	0.02	0.1	0.03	0.35	0.16	0.15
WBGene00011100	nhr-209	N2 UP	0.92385	0.000506299	0.0112185	0.69	0.79	0.74	1.96	1.78	1.78	0.000902978	0.997158	0.998813	0.96	1.08	0.69	0.64	0.91	0.73
WBGene00019748	atg-2	N2 UP	0.67241	0.000478681	0.0106876	1.99	1.9	1.97	4.15	3.21	3.37	-0.176625	0.360975	0.753047	4.84	3.15	3.19	3.65	3.05	1.87
WBGene00001817	haf-7	N2 UP	0.64132	0.000477949	0.0106876	2.52	2.66	2.62	4.86	5.02	4.01	-0.0557563	0.77762	0.940658	4.96	3.56	3.42	4.32	3.73	2.03
WBGene00000783	cpr-3	N2 UP	0.619951	0.000451767	0.0102913	8.58	8.13	9.02	15.92	15.65	13.49	0.302796	0.125782	0.512677	8.3	8.13	8.64	15.01	7.89	5.74
WBGene00009479	fcp-1	N2 UP	0.983651	0.00044172	0.0101575	0.56	0.57	0.82	1.62	2.1	1.3	-0.615582	0.00719945	0.11536	2.31	1.54	2.19	1.6	0.84	0.63
WBGene00017834	F26F12.3	N2 UP	0.717658	0.000435131	0.0100217	11.69	8.22	9.66	16.67	21.27	18	-0.104645	0.566192	0.861358	21.88	15.97	15.12	18.56	15.55	8.91
WBGene00045457	F33H12.7	N2 UP	1.17216	0.000409377	0.00953386	4.71	1.89	2.7	7.12	15.36	11.8	0.264808	0.255814	0.662544	11.96	5.55	7.31	11.65	8.71	6.49
WBGene00001470	baz-2	N2 UP	0.765808	0.000399181	0.00934109	0.58	0.69	0.57	1.25	1.31	1.11	-0.126065	0.575703	0.865618	1.25	0.82	0.82	0.97	0.89	0.43
WBGene00015470	C05D2.10	N2 UP	0.553722	0.000397074	0.0093067	17.89	21.95	17.34	29.65	35.53	29.53	0.245662	0.0808163	0.430641	22.81	21.56	22.67	25.74	22.96	19.86
WBGene00001028	dnj-10	N2 UP	0.652992	0.000393149	0.00925929	12.29	11.33	13.25	24.48	19.65	22.31	0.37076	0.0327784	0.280451	13.89	15.05	14.02	24.91	15.29	10.43
WBGene00020850	nhr-226	N2 UP	0.851619	0.000369916	0.00877985	2.53	1.94	2	4.97	4.34	4.79	0.483187	0.0290013	0.265393	2.01	2.03	2.34	4.32	2.58	1.74
WBGene00014667	C06A1.4	N2 UP	0.64256	0.000365282	0.00869609	6.64	8.21	6.09	10.27	14.52	12.65	0.0657927	0.662463	0.899678	6.37	8.26	8.38	8.96	6.82	5.17
WBGene00015602	fbxa-158	N2 UP	1.25208	0.00036472	0.00869609	0.11	0.03	0.04	1.37	0.79	0.38	0.337991	0.153518	1	0.19	0.03	0.25	0.65	0.13	0.26
WBGene00001762	gst-14	N2 UP	1.27609	0.00036334	0.00869442	0.64	0.21	0.54	2.82	5.08	1.56	0.955834	0.000335852	1	0.34	0.54	0.38	2.99	1.08	1.24
WBGene00003960	pcs-1	N2 UP	0.730606	0.000353461	0.00851689	6.35	6.29	6.46	14.38	11.38	10.9	0.409551	0.0271808	0.253911	7.4	7.82	6.44	12.91	7.89	5.8
WBGene00011662	T09F3.2	N2 UP	0.423252	0.000337799	0.00816645	31.53	34.55	32.68	45.49	48.97	53.38	0.174542	0.18778	0.596842	39.27	40.61	38.92	50.84	39.65	27.43
WBGene00003720	nhr-130	N2 UP	0.636874	0.000320461	0.00778598	5.41	6.07	5.48	9.12	11.67	9.33	0.340779	0.071366	0.407959	4.86	6.33	5.96	9.59	6.19	4.14
WBGene00008780	hxk-1	N2 UP	0.783772	0.00031178	0.00763861	14	19.94	13.53	25.59	41.49	29	0.106615	0.477262	0.825479	23.21	27.8	29.69	34	23.11	17.93
WBGene00006483	dgk-4	N2 UP	0.522233	0.000306178	0.00752662	4.59	5.01	5.01	8.24	7.52	7.74	-0.0925571	0.589694	0.871115	7.48	6.58	6.39	6.65	6.69	3.39
WBGene00016702	C46A5.6	N2 UP	0.500047	0.000301382	0.00743375	19.89	19.79	20.94	29.08	34.21	33.14	0.355969	0.0578664	0.370011	17.23	21.19	21.71	35.19	17.77	16.99
WBGene00000911	daf-15	N2 UP	0.482164	0.00028872	0.00718209	3.39	3.57	3.68	5.51	5.5	5.61	-0.163513	0.365416	0.755008	4.97	4.69	4.4	5.34	3.61	2.11
WBGene00011424	dhs-31	N2 UP	1.25854	0.000287066	0.00715313	0.5	0.53	0.19	2.25	1.64	1.76	0.532301	0.0323904	1	0.16	0.22	0.14	1	0.34	0.26
WBGene00015251	B0546.4	N2 UP	0.690792	0.000265093	0.00670865	11.3	14.35	11.04	25.19	25.07	20.56	0.114897	0.494626	0.831876	17.16	15.06	15.3	17.31	16.78	12.34
WBGene00002035	hum-1	N2 UP	0.502323	0.000220778	0.0057859	4.5	4.86	4.98	7.35	8.09	7.34	-0.101302	0.568083	0.862242	5.69	6.32	5.75	7.03	4.75	2.8
WBGene00014215	obr-3	N2 UP	0.679789	0.00021376	0.00564435	4.67	4.74	4.3	9.09	8.89	7.14	0.153588	0.338453	0.73626	6.52	7.03	6.31	8.75	6.67	4.17
WBGene00018334	cyp-33E2	N2 UP	1.0564	0.000213151	0.00563845	2.32	3.09	2.28	5.93	10.68	4.71	0.713787	0.00378219	0.0754006	2.65	2.69	3.24	9.94	4.08	2.05
WBGene00015362	fbxa-105	N2 UP	1.0683	0.000211823	0.00563395	0.85	1.4	1.7	3.96	3.09	3.97	0.217372	0.380221	0.762567	2.59	1.93	1.17	2.11	2.4	1.54
WBGene00011668	clec-47	N2 UP	0.944684	0.00020801	0.00555124	14.1	19.59	12.21	39.4	43.52	26.56	0.0378696	0.810371	0.951742	53.52	49.82	47.92	45.76	45	38.73
WBGene00002981	lgg-2	N2 UP	0.54306	0.000205192	0.00548756	56.14	52.88	49.71	81.14	95.75	84.45	0.0847911	0.565394	0.861294	67.88	67.53	63.32	84.59	58.01	42.34
WBGene00021977	Y58A7A.3	N2 UP	1.05611	0.000187727	0.00509514	2.22	6.94	2.34	4.94	13.78	5.79	-0.06656	0.781834	0.941607	0.61	0.07	0.05	0.34	0.07	0.15
WBGene00009958	madd-4	N2 UP	0.721535	0.000174567	0.00481857	2.7	2.49	2.36	4.87	4.43	4.13	0.210495	0.254111	0.661942	4.5	3.76	3.66	5.47	4.02	2.62
WBGene00007028	trr-1	N2 UP	0.489766	0.000147968	0.00418726	1.94	2.06	2.16	3.04	3.27	3.24	-0.0397405	0.807853	0.950636	2.81	2.46	2.36	2.76	2.3	1.49
WBGene00017422	F13C5.1	N2 UP	1.22175	0.000144265	0.00411207	1.24	1.4	0.6	4.34	3.15	4.18	0.520442	0.041754	0.314388	1.36	1.36	1.34	3.19	1.81	1.22
WBGene00016383	zgpa-1	N2 UP	1.2069	0.000128367	0.00372647	0.38	0.54	0.85	1.85	1.81	2.41	0.00939882	0.966615	0.993815	1.93	1.77	2.17	2.42	1.62	1.14
WBGene00016594	C42D4.1	N2 UP	0.528845	0.000125673	0.00367014	58.35	58.8	59.41	99.4	93.55	92.49	-0.107686	0.509016	0.839748	95.07	73.19	76.85	88.67	62.67	44.48
WBGene00013898	ZC443.3	N2 UP	0.902274	0.000120374	0.00352951	3.54	2.39	2.6	6.07	6.24	7.08	0.093576	0.680696	0.907262	8.32	5.29	5.24	9.59	5.98	3.01
WBGene00004955	spd-5	N2 UP	0.584154	0.0001172	0.00345031	7.59	9.51	9.84	13.49	17.26	14.84	-0.137349	0.472253	0.822642	10.89	12.34	12.21	14.48	9.12	4.88
WBGene00003651	nhr-61	N2 UP	1.0521	0.000111472	0.00332186	4.71	3.9	3.24	12.88	10.89	8.05	0.489171	0.00905695	0.134191	5.17	4.2	4.12	6.96	5.41	5.74
WBGene00021709	ugt-29	N2 UP	1.06397	9.81794e-05	0.00301235	4.55	3.75	6.56	17.4	9.69	14	-0.264503	0.297089	0.701247	13.09	4.48	5.1	7.96	3.19	4.28
WBGene00004296	rad-50	N2 UP	0.790778	9.8324e-05	0.00301235	0.73	0.93	0.97	1.54	2.02	1.76	-0.02793	0.889336	0.974876	1.49	1.41	1.36	1.85	1.01	0.81
WBGene00010279	letm-1	N2 UP	0.468215	9.73326e-05	0.00299842	15.76	16.11	16.15	24.16	25.19	24.79	0.173338	0.262799	0.670193	17.22	18.5	16.35	23.64	17.7	11.02
WBGene00001496	frm-10	N2 UP	0.600987	9.61569e-05	0.00296846	7.04	8.52	8.98	12.41	14.58	15.3	-0.0580897	0.748382	0.929954	12.29	10.67	10.59	13.97	8.41	6.15
WBGene00014294	C53C7.5	N2 UP	0.926077	8.56777e-05	0.00272563	0.87	1.06	1.06	2.46	2.05	2.33	0.175307	0.338231	0.73626	2.7	2.5	2.81	3.57	2.52	1.91
WBGene00018460	F45D11.15	N2 UP	0.984782	8.40408e-05	0.00269115	9.41	7.87	7.78	27.62	16.9	17.05	-0.11955	1	1	16.34	2.26	2.8	3.94	5.83	3.8
WBGene00010935	M163.1	N2 UP	0.774845	8.0983e-05	0.00261618	19.61	15.48	17.01	37.75	35.12	30.85	0.294789	0.0670846	0.396862	27.9	23.13	22.17	34.4	24.16	20.7
WBGene00006923	vhp-1	N2 UP	0.544665	7.48706e-05	0.00245126	21.76	23.25	20.75	35.1	36.58	32.7	0.130047	0.366829	0.755916	29.76	26.87	28.35	35.22	26.8	19.33
WBGene00013647	Y105C5B.5	N2 UP	0.637939	6.97852e-05	0.00233716	37.77	34.55	39.63	62.54	69.24	66.46	0.417436	0.0204514	0.217318	38.67	52.46	40.95	64.84	49.19	41.25
WBGene00022296	xpc-1	N2 UP	0.783111	6.53265e-05	0.00221322	1.64	1.35	1.82	2.89	3.49	3.28	0.0148959	0.948355	0.989771	3.48	2.58	1.56	2.02	2.93	1.69
WBGene00015223	B0507.6	N2 UP	1.43661	5.95628e-05	0.00204644	0.02	0.12	0.02	0.57	0.68	0.46	0.692489	0.00921963	0.13545	0.46	0.18	0.22	0.83	0.47	0.47
WBGene00010850	M04C3.1	N2 UP	0.9625	4.69624e-05	0.00168488	0.72	1.04	0.9	2.45	2.04	1.76	-0.122404	0.57851	0.866072	2.48	1.56	1.55	2.15	1.21	1.06
WBGene00011849	T19H5.4	N2 UP	0.64536	4.42144e-05	0.00159755	16.3	15.25	16.42	25.24	28.75	28.2	0.217214	0.195967	0.606767	21.99	19.7	21.28	30.54	18.42	15.72
WBGene00000227	atm-1	N2 UP	0.7678	3.87671e-05	0.00142774	2.7	2.33	2.38	4.76	4.92	4.34	0.171019	0.395265	0.773513	3.39	2.65	2.26	4.06	2.86	1.65
WBGene00015788	C15B12.8	N2 UP	1.47427	3.53464e-05	0.0013234	0.27	0.12	0.06	1.46	0.87	1.27	0.430011	0.108291	1	0.38	0.26	0.32	0.67	0.56	0.32
WBGene00007586	ril-2	N2 UP	0.692275	3.45083e-05	0.00129535	17.45	16.7	19.07	35.63	30.07	32.02	0.11874	0.444219	0.80628	25.48	23.26	21.77	30.33	22.83	14.91
WBGene00022142	Y71G12B.2	N2 UP	1.47094	3.4316e-05	0.00129145	0.1	0.22	0.19	1.41	1.18	1.18	0.452941	0.0434264	1	0.25	0	0.14	1.24	0.16	0.25
WBGene00006448	glod-4	N2 UP	0.679032	3.32028e-05	0.00125929	10.61	11.37	12.18	20.42	22.36	19.43	0.420849	0.0124828	0.163984	10.88	13.37	13.85	20.21	15.17	10.5
WBGene00012239	W04A8.4	N2 UP	0.816502	3.13211e-05	0.00120673	8.49	12.36	8.3	19.43	19.11	20.81	0.20707	0.289868	0.694909	13.26	11.43	10.55	18.45	11.29	7.97
WBGene00018413	cyp-33C4	N2 UP	1.0694	3.05439e-05	0.0011799	1.34	1.27	1.42	3.76	4.14	2.78	0.46115	0.0635805	0.386701	1.12	1.62	1.32	3.05	2.01	0.79
WBGene00018267	F41C3.1	N2 UP	1.50479	2.63135e-05	0.00104695	0.6	0.49	1.11	11.25	6.56	5.48	0.7268	0.00608985	1	1.84	0.69	2.79	5.07	5.5	3.88
WBGene00044712	pals-15	N2 UP	1.41872	2.51132e-05	0.0010102	0.29	0.23	0.35	1.16	1.37	1.76	0.432828	0.0993347	0.469507	0.9	0.44	0.83	1.26	0.98	0.82
WBGene00011161	chil-18	N2 UP	1.50706	2.42496e-05	0.00098633	0.03	0.06	0.03	0.81	0.45	0.67	0.292744	0.17675	1	0.16	0	0.09	0.4	0.16	0.08
WBGene00011966	T23G7.3	N2 UP	0.841729	2.37107e-05	0.000967105	12.56	16.01	19.13	36.23	29.72	33.22	0.337886	0.0479747	0.338604	25.71	22.64	22.13	38.54	22.9	18.92
WBGene00012360	tat-3	N2 UP	0.511441	2.25445e-05	0.000932563	5.47	6.14	6.22	8.57	10	9.76	-0.0102259	0.952578	0.990648	7.21	7.39	7.02	9.08	6.33	3.67
WBGene00018351	F42G2.2	N2 UP	1.11626	2.17412e-05	0.000907041	3.64	6.14	3.08	10.76	14.72	9.69	0.315835	0.188218	0.597008	3.3	4.74	5.13	9.86	4.51	2.1
WBGene00019884	R05D3.12	N2 UP	0.971668	2.1163e-05	0.000892948	1.23	1.82	2.26	4.48	3.92	3.86	0.0041349	0.98378	0.997334	2.3	2.56	2.66	3.48	1.99	1.2
WBGene00011348	T01H3.2	N2 UP	0.643366	2.12199e-05	0.000892948	4.13	4.44	4.28	7.96	7.75	7.72	0.122426	0.49273	0.830828	5.8	5.65	5	8.06	4.99	3.06
WBGene00010822	M01G12.9	N2 UP	1.02669	2.07836e-05	0.000882214	2.16	1.6	2.53	5.04	6.16	4.66	0.361021	0.124482	0.50952	4.04	2.69	2.85	6.45	4.06	1.73
WBGene00014492	R166.6	N2 UP	0.650498	1.78363e-05	0.000779779	83.94	95.73	74.39	138.81	145.58	166.97	0.393841	0.00748192	0.118908	95.63	118.4	105.65	166.2	107.47	98.01
WBGene00007890	C33A12.19	N2 UP	1.29078	1.71664e-05	0.000757291	2.84	2.1	2.16	9.93	9.85	5.36	0.52187	0.0311174	0.275214	5.83	2.81	2.81	5.75	6.19	4.17
WBGene00020522	T15B7.10	N2 UP	1.37435	1.69891e-05	0.000751741	0.28	0.27	0.16	1.12	0.97	1	0.587718	0.0282285	0.26026	0.35	0.31	0.27	1.39	0.42	0.25
WBGene00016762	ugt-24	N2 UP	1.2029	1.58813e-05	0.000711348	0.77	1.11	1.32	3.37	2.5	3.98	-0.122782	0.630485	0.888058	2.56	1.14	1.24	2	1.2	0.75
WBGene00012113	T28B8.1	N2 UP	0.844297	1.45367e-05	0.000663326	51.49	55.35	45.36	79.57	117.66	123.71	0.208361	0.121404	0.504562	88.75	91.35	86.19	118.7	83.61	66.49
WBGene00018400	F43H9.4	N2 UP	1.25454	1.15543e-05	0.000540757	3.94	4.2	2.96	16.24	11.86	8.1	0.220399	0.254443	0.661942	5.23	6.25	5.26	6.18	5.6	5.15
WBGene00015776	dct-1	N2 UP	1.01992	9.50295e-06	0.000451994	13.81	10.67	9.06	25.11	35.47	23.39	0.450632	0.0315507	0.276673	14.41	18.11	15.21	34.17	16.91	10.28
WBGene00021979	Y58A7A.5	N2 UP	1.36265	9.46552e-06	0.000451685	3.5	1.26	3.23	9.97	10.47	10.87	-0.249509	1	1	17.36	3.29	3.54	5.66	1.72	3.45
WBGene00019354	K03B4.2	N2 UP	0.658316	9.13651e-06	0.000440272	41.97	47.17	40.68	73.05	87.23	71.59	0.37349	0.0105521	0.146675	49.73	52.67	46.97	73.12	50.76	45.51
WBGene00012131	T28F3.5	N2 UP	1.1145	7.86313e-06	0.000384005	0.43	0.3	0.36	0.9	1	1.1	0.169372	0.477686	0.825479	0.6	0.56	0.47	0.92	0.53	0.27
WBGene00010746	K10D11.2	N2 UP	1.63156	4.3201e-06	0.000227861	0.14	0.16	0.35	1.26	3.08	1.63	0.0867873	0.737504	1	0.65	0.27	0.3	0.7	0.34	0.23
WBGene00044901	Y41G9A.10	N2 UP	1.22848	4.33813e-06	0.000227861	2.57	4.43	2.6	10.57	9.55	9.4	0.423374	0.0811907	0.430939	2.16	3.52	5	5.55	4.57	3.63
WBGene00012144	T28H10.3	N2 UP	0.939501	4.2228e-06	0.000225865	11.68	17.12	12.82	28.18	38.96	26.78	0.0566443	0.737592	0.927659	22.61	18.09	19.55	25.75	16.48	12.97
WBGene00022250	Y73B6BL.29	N2 UP	0.910336	3.99753e-06	0.000215394	7.77	6.34	6.25	13.36	14.76	13.29	0.492	0.00743805	0.118407	5.87	8.91	9.01	15.99	10.17	8.5
WBGene00012462	Y17G7B.8	N2 UP	0.920703	3.87601e-06	0.000211976	7.45	6.16	7.2	14.67	13.36	17.77	0.133877	0.534754	0.849281	8.54	6.37	5.42	10.53	6.04	4.28
WBGene00017951	panl-2	N2 UP	0.694978	3.71039e-06	0.000204449	3.14	3.2	3.24	5.56	6.48	5.58	-0.130809	0.427504	0.793596	4.22	4.51	4.13	4.54	3.6	2.09
WBGene00017726	F22H10.2	N2 UP	1.02123	3.2208e-06	0.000181583	65.98	43.73	47.18	121.81	124.52	138.35	0.470637	0.0430712	0.32082	42.51	71.81	70.2	112.5	75.03	56.19
WBGene00021178	Y9C9A.8	N2 UP	1.37509	3.12296e-06	0.00017675	0.77	0.68	1.06	3.69	3.2	2.48	0.324173	0.22513	0.639288	2.1	0.61	1.11	3.23	1.27	0.81
WBGene00015660	catp-3	N2 UP	1.36678	2.98706e-06	0.000170379	5.91	3.53	3.61	22.4	11.42	14.25	0.0501425	0.773387	0.938665	11.5	8.57	9.06	11.61	7.67	7.07
WBGene00271715	B0244.17	N2 UP	1.37213	2.31811e-06	0.000136488	0.48	0.29	0.36	1.47	1.7	1.06	0.636076	0.0149896	0.183341	0.14	0.68	0.41	1.04	0.7	0.57
WBGene00021339	Y34F4.4	N2 UP	1.39496	1.19235e-06	7.66988e-05	1.01	1.53	1.4	3.6	3.44	3.69	0.451228	0.0829652	0.433956	3.56	1.7	1.22	5.15	2.53	1.82
WBGene00013119	Y51H4A.25	N2 UP	1.22036	1.10818e-06	7.19182e-05	6.03	2.39	2.99	31.89	42.36	25.63	0.566629	0.00787721	0.12304	16.54	14.96	3.07	45.59	37.79	18.44
WBGene00009380	F34H10.3	N2 UP	0.817368	6.91187e-07	4.78328e-05	8.59	11.11	11.78	21.24	20.71	21.1	0.335992	0.0962621	0.462291	13.1	12.81	14.26	25.82	12.61	9.19
WBGene00001194	egl-27	N2 UP	0.657901	6.55851e-07	4.6042e-05	7.75	9.95	8.85	14.94	16.22	15.17	-0.131155	0.436082	0.800218	13.97	13.91	13.65	16.28	10.43	6.85
WBGene00015601	fbxa-166	N2 UP	1.78221	6.21819e-07	4.42917e-05	0.04	0	0.04	0.89	0.79	0.9	0.803447	0.00069614	1	0.04	0.03	0	0.47	0.38	0.23
WBGene00006431	tag-52	N2 UP	1.21175	5.36791e-07	3.9587e-05	2	1.59	1.58	5.94	4.83	4.25	0.169761	0.365394	0.755008	2.67	3.05	3.34	4.23	3.04	1.88
WBGene00045237	mrt-1	N2 UP	0.932323	4.05182e-07	3.08149e-05	2.92	4.02	3.38	6.92	8.6	7.15	0.120861	0.587182	0.869897	2.6	4.61	3.67	5.65	3.23	1.92
WBGene00012783	Y43C5A.3	N2 UP	1.17221	3.76202e-07	2.87608e-05	7.65	5.69	5.91	16.11	16.75	20.91	0.494057	0.0181974	0.203895	10.84	8.03	7	16.08	9.76	8.2
WBGene00011799	T16G1.5	N2 UP	1.50609	2.6315e-07	2.06587e-05	0.57	0.74	0.67	2.95	3.37	1.96	0.226621	0.340469	0.73845	2.62	0.77	0.43	4.06	1.64	0.82
WBGene00011564	ugt-50	N2 UP	0.762371	2.58478e-07	2.04016e-05	18.23	19.6	16.67	30.76	39.66	34.61	0.493759	0.00416804	0.0808199	17.37	20.86	21.88	37.56	22.13	17.24
WBGene00010019	F54B8.4	N2 UP	1.76855	2.5576e-07	2.02967e-05	10.29	2.58	5.27	59.5	27.77	54.35	0.329862	0.211113	0.62642	59.72	14.7	11.91	46.48	25.79	26.48
WBGene00017304	F09F7.7	N2 UP	0.808437	2.18185e-07	1.75732e-05	14.74	15.65	13.54	29.93	29.81	28.29	0.465639	0.00365045	0.0735266	16.89	15.52	15.3	24.33	17.42	16.47
WBGene00012117	T28B11.1	N2 UP	0.728607	1.78713e-07	1.51719e-05	13.83	13.72	12.93	24.51	26.66	23.82	0.317526	0.028911	0.265393	19.85	18.4	18.89	28.47	20.87	14.5
WBGene00016866	coel-1	N2 UP	1.20303	9.58361e-08	8.69192e-06	1.17	1.59	1.16	3.69	3.64	3.83	0.124281	0.544681	0.853905	4.08	2.75	2.76	3.85	3.2	2.24
WBGene00013900	ugt-18	N2 UP	1.89836	4.71251e-08	4.55709e-06	0.24	0.28	0.18	3.72	1.18	2.03	0.396828	0.132496	0.524026	2.59	0.77	1	3.39	1.43	1.42
WBGene00011801	T16G1.7	N2 UP	0.748956	4.20861e-08	4.14055e-06	11.68	12.63	11.96	23.27	23.57	22.22	0.50966	0.00910833	0.134191	12.53	12.13	10.64	24.85	14.15	8.88
WBGene00012819	Y43F8B.9	N2 UP	1.60979	3.63694e-08	3.71375e-06	3.9	3.1	2.64	19.73	11.22	13.3	0.0773529	0.732309	0.924897	10.1	8.43	6.07	10.94	5.93	5.81
WBGene00008850	F15B9.6	N2 UP	1.93684	3.60547e-08	3.70754e-06	0.13	0.16	0.15	2.11	2.49	0.81	0.651634	0.00285238	0.0621327	4.24	2.98	2.39	7.22	4.47	3.34
WBGene00019564	K09D9.1	N2 UP	1.68089	3.108e-08	3.24164e-06	0.83	0.61	0.8	4.21	3.07	4.22	-0.121531	0.634369	0.888538	1.48	2.07	1.72	1.43	1.03	1.4
WBGene00017268	hmgr-1	N2 UP	0.737299	2.62141e-08	2.79401e-06	10.31	11.01	11.13	20.29	19.81	20.8	0.351061	0.0298017	0.269018	11.94	12.22	13.99	20.47	13.94	9.57
WBGene00010752	K10G4.3	N2 UP	1.37885	1.61615e-08	1.74808e-06	3.33	2.07	2.42	6.93	10.65	6.71	0.334155	0.136764	0.53056	3.42	2.94	1.78	4.67	2.22	1.27
WBGene00021316	Y32H12A.8	N2 UP	0.999745	1.46218e-08	1.62983e-06	0.56	0.76	0.79	1.58	1.56	1.76	0.249888	0.206116	0.619894	1.35	0.99	1.01	1.81	1.09	0.78
WBGene00018353	fbxa-182	N2 UP	1.72569	8.99755e-09	1.06815e-06	0.37	0.21	0.35	1.43	1.98	1.54	0.60604	0.0236614	0.233836	0.62	0.14	0.35	1.23	0.7	0.37
WBGene00018803	fbxa-24	N2 UP	1.75034	8.94688e-09	1.06815e-06	0.6	0.32	0.44	2.71	2.16	2.61	0.743529	0.0047392	0.0889953	0.61	0.38	0.8	2.06	0.76	0.95
WBGene00219410	C04C3.14	N2 UP	2.08499	5.63172e-09	6.85286e-07	0	0	0.65	28.82	48.47	22.02	1.06559	2.76169e-05	1	0	0	2.68	29.49	21.09	10.18
WBGene00018971	clec-67	N2 UP	1.40463	3.19895e-09	4.06184e-07	29.62	17.74	22	86.19	81.08	68.52	0.431151	0.107613	0.484456	33.17	13.01	10.79	38.77	26.4	25.52
WBGene00000373	cyp-14A5	N2 UP	1.71858	2.55644e-09	3.33296e-07	3.2	1.94	2.07	15.94	8.75	11.07	0.664499	0.00506987	0.0925472	5.61	2.74	2.53	7.8	4.54	5.28
WBGene00010790	sodh-1	N2 UP	1.02128	2.26183e-09	2.97543e-07	90.12	107.73	104.5	267.31	205.82	233.05	0.60369	0.0037212	0.0745114	148.16	102.6	100.45	282.87	136.5	106.6
WBGene00021876	Y54G2A.11	N2 UP	1.59317	8.44204e-12	1.66582e-09	15.17	13.14	11.41	65.03	48.58	41.16	0.486007	0.00666042	0.109234	33.34	25.62	22.84	49.63	32.61	25.2
WBGene00023246	C33E10.4	N2 UP	2.33498	7.17908e-15	2.32953e-12	0.12	0.16	0.2	1.65	1.53	1.19	0.709669	0.00626525	0.105084	0.26	0.43	0.44	1.32	0.54	0.38
WBGene00021978	Y58A7A.4	N2 UP	2.38476	4.1958e-15	1.49432e-12	0.1	0.13	0.19	1.11	1.77	1.45	0	1	1	0	0	0	0	0	0
WBGene00016788	C49G7.10	N2 UP	1.4074	1.86388e-15	6.8041e-13	4.8	4.95	4.84	14.31	15.64	15.98	-0.306361	0.187856	0.596842	14.4	9.29	8.4	11.06	4.51	5.57
WBGene00009038	F22B3.7	N2 UP	5.02424	2.74995e-66	4.01547e-62	0.04	0.28	0.04	12.57	15.84	12.06	0.82545	1	1	0	0.02	0.11	11.73	3.33	2.06
WBGene00021868	atln-1	N2 Down	-0.429296	0.00369843	0.0498025	85.59	94.09	97.18	66.11	79.93	81.68	-0.138776	0.266097	0.674229	87.55	96.72	94.6	81.24	70.06	61.12
WBGene00001724	grl-15	N2 Down	-0.690637	0.00370398	0.0498025	123.94	202.16	174.57	74.89	106.87	138.69	-0.21974	0.21393	0.629748	110.04	169.05	169.94	129.06	122.88	72.61
WBGene00000493	che-14	N2 Down	-0.561231	0.0036841	0.0497215	2.98	3.12	3.79	2.04	2.76	2.38	-0.163242	0.420659	0.790243	3.27	2.99	2.9	2.6	3.13	1.29
WBGene00018218	F40A3.3	N2 Down	-0.319697	0.0036557	0.0494264	164.27	178.62	180.28	148.68	152.14	154.83	0.242585	0.0894312	0.449	134.77	149.49	147.9	155.5	153.79	132.14
WBGene00004302	ran-1	N2 Down	-0.347767	0.00363636	0.0492561	335.45	362.57	349.5	278.51	335.67	291.66	0.0827792	0.601699	0.876255	352.53	373.09	391.4	339.62	327.1	322.87
WBGene00011571	ttr-46	N2 Down	-0.465179	0.00362996	0.049215	170.26	205.84	188.91	165.3	144.5	133.56	-0.291396	0.0437187	0.321894	172.89	183.33	190.9	132.36	124.16	110.04
WBGene00016450	clec-5	N2 Down	-0.784677	0.00361149	0.0490102	85.22	80.48	62.37	62.62	32.74	36.86	-0.0183255	0.927889	0.984899	90.86	69.09	72.97	52.71	66.08	72.08
WBGene00008730	F13B12.2	N2 Down	-0.632207	0.00359263	0.0488947	3.6	3.28	2.95	2.24	2.2	2.24	-0.109954	0.597689	0.874915	2.46	2.9	3.13	2.03	2.31	2.13
WBGene00010627	K07C5.4	N2 Down	-0.424184	0.00359963	0.0488947	192.11	170.39	189.2	147.48	144.87	157.27	-0.0702051	0.631339	0.888214	175.17	197.13	191.61	153.53	157.8	137.39
WBGene00019973	R09A1.3	N2 Down	-0.876388	0.00359792	0.0488947	4.15	4.59	6.48	1.39	3.09	3.22	-0.32244	0.12775	0.516149	4.3	3.85	4.7	3.78	2.85	1.84
WBGene00016319	C32D5.12	N2 Down	-0.762536	0.0035639	0.0486355	5.98	5.34	7.23	2.65	3.39	4.97	-0.00471807	0.979889	0.996685	7.01	5.82	5.39	6.23	5.76	3.7
WBGene00003923	pas-2	N2 Down	-0.328463	0.00355715	0.0485889	185.21	190.11	199.53	156.01	174.87	174.18	0.0743084	0.610579	0.879323	167.83	185.75	185.42	168.31	162.14	146.99
WBGene00019693	ostd-1	N2 Down	-0.465638	0.00352486	0.0481929	165.79	142.86	162.48	127.53	122.79	120.13	-0.0636025	0.634524	0.888607	120.75	131.81	128.5	114.1	100.8	90.03
WBGene00017023	D1022.4	N2 Down	-0.410392	0.00350245	0.0479313	35.22	35.19	38.01	29.38	31.65	28.46	-0.00699262	0.962674	0.993253	25.41	29.85	28.37	28.92	26.7	16.41
WBGene00013018	Y48G10A.1	N2 Down	-0.447782	0.00349779	0.0479313	70.08	66.74	67.56	58.67	52.42	52.28	0.057139	0.726966	0.923072	49.13	57.18	52.19	45.68	48.57	43.69
WBGene00000055	acr-16	N2 Down	-0.704988	0.00348171	0.0477819	2.4	2.59	1.91	1.53	1.47	1.35	-0.145709	0.458274	0.815019	2.21	2.79	2.58	2.03	2.06	1.63
WBGene00021644	Y47G6A.18	N2 Down	-0.352006	0.00343492	0.047273	47.14	52.88	50.86	40.5	41.78	44.84	-0.160673	0.240162	0.649551	39.43	46.24	48.12	43.59	35.42	24.27
WBGene00018214	F39H12.3	N2 Down	-0.527304	0.00342657	0.0472026	25.93	28.99	32.58	23.75	19.47	22.02	-0.0566485	0.731876	0.924897	29.2	32.04	31.98	24.54	27.79	22.28
WBGene00009108	F25D1.3	N2 Down	-0.928719	0.00340327	0.0470592	4.57	7.12	7.61	2.53	1.87	4.42	-0.0548105	0.820606	0.955633	3.46	5.78	3.85	4.43	4.11	2.23
WBGene00004502	rpt-2	N2 Down	-0.372602	0.00339595	0.0470472	97.72	101.73	108.3	76.02	92.17	93.23	-0.190697	0.108285	0.485464	97.54	105.48	106.99	91.34	82.78	58.11
WBGene00007784	ruvb-1	N2 Down	-0.371553	0.00329672	0.0458028	30.37	30.44	28.98	23.67	26.52	26.12	0.0530565	0.712324	0.917721	29.26	35.57	32.56	30.72	29.6	25.36
WBGene00018593	F48B9.8	N2 Down	-0.578971	0.0032813	0.0456319	8.91	11.48	10.34	6.55	6.86	8.53	0.0453748	0.796383	0.946195	9.94	9.41	8.01	9.6	8.54	6.16
WBGene00009783	rer-1	N2 Down	-0.334012	0.00327422	0.0455768	87.64	99.48	99.61	77.4	85.67	87.06	-0.0701484	0.59363	0.873031	87.95	90.23	96.2	90.3	70.14	61.39
WBGene00000521	cky-1	N2 Down	-0.964092	0.0032591	0.0454098	1.08	0.78	1.39	0.43	0.29	0.67	-0.384281	0.111985	0.490142	1.24	1.28	1.54	0.95	1.17	0.36
WBGene00008553	F07C6.2	N2 Down	-0.921776	0.00325102	0.0453749	9.32	8.5	10.79	4.88	5.62	2.9	-0.0339887	0.892238	0.975238	8.85	8.52	7.93	5.95	6.23	7.32
WBGene00013924	rad-23	N2 Down	-0.434251	0.00325145	0.0453749	118.98	129.62	128.36	82.91	116.42	105.74	-0.00575058	0.96986	0.994511	110.2	127.28	131.51	107.17	104.33	96.31
WBGene00010116	F55F3.2	N2 Down	-0.665986	0.00322821	0.0452383	20.59	19.3	18.84	16.07	12.44	9.85	-0.238968	0.196474	0.607775	22.52	20.73	20.66	12.77	16.81	14.35
WBGene00003844	odc-1	N2 Down	-0.660653	0.00317814	0.0446522	43.64	29.35	44.85	24.07	30.81	23.69	-0.315271	0.048919	0.342785	39.85	32.6	32.38	25.19	27.37	18.26
WBGene00006980	zig-3	N2 Down	-0.971876	0.0031679	0.0446073	3.45	8.88	5.02	1.4	3.65	2.2	-0.679971	0.00278544	0.0609666	8.11	18.03	17.64	9.92	5.96	4.67
WBGene00016132	C26B9.2	N2 Down	-0.936523	0.00313142	0.0442643	1.82	2.99	4.21	1.18	1.14	1.76	-0.330609	0.179079	0.584611	1.84	2.52	2.88	2.23	1.6	0.77
WBGene00001429	fkb-4	N2 Down	-0.491133	0.00312932	0.0442643	16.75	16.58	16.79	13.65	12.21	12.78	0.241026	0.158847	0.561044	18.77	19.45	18.25	18.38	23.7	15.59
WBGene00077770	M04D5.3	N2 Down	-0.539919	0.0031223	0.044221	8.34	8.46	7.91	5.69	6.13	6.49	-0.112558	0.578634	0.866072	6.49	5.07	5.44	5.79	3.71	3.75
WBGene00012540	Y37A1B.7	N2 Down	-0.796902	0.0031049	0.04406	76.8	101.72	131.3	38.74	53.46	84.38	-0.214231	0.236209	0.647439	56.09	73.08	74.28	68.32	53.24	28.52
WBGene00008499	cyp-37A1	N2 Down	-0.695932	0.00309183	0.0439599	12.57	12.16	11.41	9.49	5.66	7.81	-0.168589	0.422541	0.791089	13.09	11.66	10.89	7.13	8.43	9.69
WBGene00015492	lnp-1	N2 Down	-0.595969	0.0030793	0.0438488	12.58	11.25	14.04	8.37	7.77	10.55	-0.19384	0.23964	0.649551	10.66	9.31	10.3	8.37	7.34	6.4
WBGene00003968	peb-1	N2 Down	-0.698171	0.00308101	0.0438488	13.55	9.41	9.93	5.93	6.56	8.7	-0.126568	0.39773	0.774856	8.5	10.64	9.23	9.1	7.96	5.47
WBGene00005017	sqt-2	N2 Down	-0.537331	0.00306354	0.0436853	506.58	714.84	651.36	383.22	442.66	557.08	0.0934439	0.558217	0.860062	576.94	603.36	589.7	500.04	636.47	463.57
WBGene00003953	pbs-7	N2 Down	-0.333023	0.00304577	0.043517	160.76	171.05	169.42	132.93	149.87	156	0.0357493	0.805895	0.950555	163.37	163.94	169.06	148.66	148.96	129.95
WBGene00022642	lipl-5	N2 Down	-0.893865	0.00296994	0.0425584	86.91	65.96	147.71	28.57	53.27	68.7	-0.608585	0.00390623	0.0767513	32.08	36.09	39.25	13.72	17.5	20.27
WBGene00000065	act-3	N2 Down	-0.447617	0.00295946	0.04245	2077.96	1999.22	2027.72	1743.51	1507.97	1626.09	0.112057	0.531404	0.8488	1863.25	1998.4	1889.08	1553.34	1852.27	1789.23
WBGene00021286	tald-1	N2 Down	-0.378237	0.00294149	0.0422336	271.74	259.08	287.68	213.48	235.19	244.01	0.167037	0.213717	0.629564	185.24	213.15	213.15	217.09	197.37	170.5
WBGene00014244	ZK1307.1	N2 Down	-0.47235	0.00293195	0.0421381	144.21	131.5	142.15	116.57	101.17	110.4	0.11082	0.523484	0.846062	120.94	114.36	122.85	105.29	108.13	111.21
WBGene00017970	F32A5.4	N2 Down	-0.665304	0.00291747	0.0419713	163.57	121.05	202.93	89.17	115.13	119.78	-0.0637603	0.652108	0.896139	105.36	109.3	104.39	117.23	91.8	57.22
WBGene00007836	C31C9.2	N2 Down	-0.482966	0.00289255	0.0416539	162.26	156.64	168.85	108.62	120.82	150.99	0.406994	0.0171391	0.19689	155.84	154.94	145.57	160.7	192.16	168.78
WBGene00018341	F42A10.5	N2 Down	-0.370619	0.00286034	0.0412714	94.85	111.31	104.63	76.46	94.08	92.92	0.0748407	0.610376	0.879323	96.83	103.18	105	94.31	92.09	83.24
WBGene00007331	pho-11	N2 Down	-0.571296	0.00284484	0.0411291	206.84	283.36	287.9	164.68	164.09	230.04	-0.00214777	0.98953	0.997659	168.96	169.82	171.8	136.74	149.59	137.86
WBGene00023500	C11H1.9	N2 Down	-0.675692	0.00281698	0.040807	25.63	17.83	22.1	16.31	12.25	14.35	0.0216268	0.896292	0.976844	19.69	16.66	15.91	15.6	17.76	12.05
WBGene00003107	mab-10	N2 Down	-0.665818	0.00281448	0.040807	37.63	25.74	35.31	17.44	22.13	26.39	-0.331064	0.0197047	0.213418	19.66	24.57	21.81	19.59	14.11	11.13
WBGene00006785	unc-50	N2 Down	-0.385172	0.0028041	0.0407012	38.5	44.27	41.13	30.24	37.25	36.66	-0.105693	0.49987	0.834712	32	40.15	42.19	34.04	27.88	27.08
WBGene00017340	F10D7.3	N2 Down	-0.69692	0.00276767	0.0402124	22.25	17.88	19.98	15.9	11.24	11.08	0.0140786	0.936561	0.987504	20.71	20.05	18.95	15.81	19.14	15.5
WBGene00009621	fipr-21	N2 Down	-0.477407	0.00275676	0.0401284	493.71	611.83	592.29	458.18	385.77	483.64	0.117231	0.455385	0.813525	412.01	498.46	462.8	469.28	425.5	346.45
WBGene00004463	rpn-7	N2 Down	-0.399372	0.00275914	0.0401284	90.67	93.53	97.48	67.24	87.66	79.76	-0.0522774	0.697451	0.913061	80.99	95.19	95.58	80.49	77.45	63.75
WBGene00007347	C05G5.1	N2 Down	-0.603887	0.00274228	0.0400428	5.67	5.41	5.59	4.24	3.34	4.07	-0.258655	0.16581	0.570091	7.32	5.82	6.46	4.38	5.02	4.05
WBGene00008542	scav-6	N2 Down	-0.582871	0.00274076	0.0400428	7.18	6.88	6.66	5.42	4.28	5.05	-0.296018	0.059358	0.374295	5.82	6.58	6.23	5.13	4.52	3.16
WBGene00008292	C54C8.4	N2 Down	-0.962224	0.00273395	0.0400367	1.22	1.21	1.01	0.47	0.59	0.44	0.0465175	0.857346	0.964904	0.77	1.15	1.19	1.39	1.03	0.47
WBGene00000896	dad-1	N2 Down	-0.47154	0.00273591	0.0400367	246.93	293.92	312.38	191.9	238.8	245.71	-0.0743598	0.627399	0.886366	257.4	271.79	287.66	233.06	212.79	195.46
WBGene00021959	Y57E12AL.6	N2 Down	-0.400828	0.00273638	0.0400367	238.52	229.27	247.67	176.87	211.16	208.25	0.102011	0.518376	0.844015	221.82	235.53	234.04	217.6	203.66	193.07
WBGene00006353	sur-7	N2 Down	-0.539431	0.00272665	0.0400146	12.01	11.2	11.5	9.2	8.88	7.58	-0.380239	0.016187	0.190608	10.24	12.03	11.87	9.25	6.6	6.04
WBGene00014054	dbt-1	N2 Down	-0.348418	0.00270714	0.0397682	75.53	76.75	81.55	65.29	69.18	67.5	-0.0874669	0.483961	0.826358	63.01	73.86	75.17	70.08	56.36	44.6
WBGene00016011	C23G10.2	N2 Down	-0.501112	0.00270321	0.0397505	232.52	198.83	211.4	188.2	149.26	159.25	0.179511	0.29951	0.702857	206.86	175.52	176.09	156.49	204.61	168.09
WBGene00017771	F25B4.8	N2 Down	-0.682616	0.00269182	0.0396229	36.67	35.24	37.01	29.42	18.82	24.56	0.121051	0.568853	0.86245	42.65	41.49	37.92	33.67	33.05	41.41
WBGene00023477	nspc-1	N2 Down	-0.897058	0.00268073	0.0394995	84.11	71.79	74.14	19.37	55.98	39.43	-0.0280641	0.891926	0.975238	61.15	63.26	84.6	52.02	60.47	50.85
WBGene00019727	zig-12	N2 Down	-0.523994	0.00266909	0.0394075	205.14	177.9	207.64	163.56	133.73	146.26	-0.118675	0.422336	0.791089	164.35	178.91	177.14	133.77	150.04	115.28
WBGene00012165	cutl-6	N2 Down	-1.02829	0.00265023	0.0392083	1.86	1.51	2.39	0.51	0.42	1.18	-0.486544	0.0607888	0.377639	1.19	2.15	1.54	1.08	1	0.41
WBGene00018367	F42H10.3	N2 Down	-0.478086	0.00262475	0.0389103	12.19	15.46	15.43	11.3	10.68	11.72	-0.155997	0.298609	0.702393	14.03	14.47	16.74	13.44	12.71	8.68
WBGene00018256	cutl-28	N2 Down	-0.696276	0.0026014	0.0386033	2.56	3.42	4.27	1.99	2.04	2.5	-0.471842	0.0193588	0.21135	2.98	3.28	3.71	2.86	2.03	1.07
WBGene00011548	T06G6.6	N2 Down	-0.72614	0.00257367	0.0382696	49.88	71.55	80.88	29.16	42.81	53.5	-0.221641	0.179024	0.584571	45.16	55.78	56.06	48.54	42.89	23.3
WBGene00003888	osm-8	N2 Down	-0.826944	0.0025637	0.0381601	15.6	13.34	23.01	6.55	8.98	13.29	-0.260656	0.130573	0.521102	9.47	11.4	10.88	9.37	8.43	4.73
WBGene00196396	F31C3.14	N2 Down	-0.732355	0.00255478	0.0381051	2783.82	2652.28	1908.26	1975.91	1333.04	1213.72	0.246413	0.222857	0.636949	1519.23	2628.31	2029.92	2043.6	2034.97	2125.96
WBGene00016469	C36B7.6	N2 Down	-0.548631	0.00251673	0.0376144	22.6	17.35	20.46	14.73	14.95	14.96	-0.00410299	0.97542	0.996168	14.34	15.57	14.88	15.22	12.49	10.56
WBGene00018533	F47B7.2	N2 Down	-0.389429	0.00249213	0.0373232	34.52	34.47	33.91	25.95	29.85	32.36	-0.107981	0.434723	0.799454	31.47	31.85	32.89	27.43	29.79	19.58
WBGene00012648	Y39A1A.9	N2 Down	-0.648749	0.00248838	0.0373053	48.12	33.98	39.59	24.9	24.57	32.88	0.0752854	0.611	0.879323	37	35.03	31.82	33.3	35.47	25.39
WBGene00008917	F17C11.6	N2 Down	-0.736012	0.00246798	0.0370374	25.96	28.45	24.49	19.06	12.82	18.17	-0.0765586	0.750127	0.930476	31.26	27.3	33.45	14.51	24.69	25.64
WBGene00019759	M03F4.6	N2 Down	-0.472062	0.00246701	0.0370374	26.93	25.3	23.54	19.92	20.71	18.9	0.21856	0.185259	0.593168	21.36	24.46	21.99	21.83	24.31	21.1
WBGene00020184	uba-5	N2 Down	-0.392291	0.00245914	0.0370374	50.2	55.02	54.65	38.07	47.02	48.1	-0.145223	0.306734	0.710003	42.46	50.27	47.41	38.47	35.92	31.73
WBGene00000179	aqp-11	N2 Down	-0.546495	0.00240994	0.0366932	95.68	82.62	88.35	73.77	62.39	60.41	0.0381261	0.825976	0.956085	82.89	71.86	78.75	68.46	63.19	67.77
WBGene00020237	phat-4	N2 Down	-0.973331	0.00241853	0.0366932	133.22	49.92	55.62	44.73	35.09	25.14	0.198167	0.3173	0.720276	75.47	64.4	85.14	58.78	89.07	70.67
WBGene00007924	rsu-1	N2 Down	-0.452148	0.00240897	0.0366932	41.93	46.32	54.12	36.52	36.37	39.56	-0.135402	0.367534	0.756139	49.72	48.97	49.21	38.38	39.37	33.3
WBGene00013849	ZC84.6	N2 Down	-0.668285	0.00242078	0.0366932	1.5	1.1	1.49	0.67	0.78	1.09	-0.326894	0.0974464	0.46477	1.57	1.56	1.24	1.03	1.25	0.51
WBGene00020191	clec-53	N2 Down	-0.841569	0.0023962	0.0365615	9.74	6.52	10.24	5.14	3.42	5.83	-0.463251	0.0415931	0.313476	9.18	8.55	9.67	4.74	3.78	6.11
WBGene00003964	pdi-3	N2 Down	-0.576834	0.00237819	0.0364008	823.89	642.52	756.57	578.83	476.44	543.86	-0.102772	0.504754	0.836702	715.17	674.18	677.38	533.38	580.38	493.83
WBGene00000961	dgn-1	N2 Down	-0.402811	0.00234335	0.0360186	22.55	21.69	22.41	18.17	18.39	18.71	0.0567785	0.706106	0.915928	24.19	24.64	23.69	22.19	21.92	19.78
WBGene00023489	F42A10.9	N2 Down	-0.630149	0.00234109	0.0360186	19.76	18.13	22.94	13.9	11.67	13.38	-0.320241	0.062664	0.384039	30.04	26.64	29.42	20.34	18.88	17.9
WBGene00044500	T19E7.6	N2 Down	-0.639598	0.00227973	0.0352633	18.08	17.5	18.49	11.7	10.96	12.46	0.176345	0.376885	0.760495	20.98	15	16.75	16.69	19.01	14.14
WBGene00044617	bus-1	N2 Down	-1.05875	0.00226084	0.0350827	0.67	0.86	1.2	0.2	0.18	0.54	-0.34643	0.177363	0.582356	0.59	0.6	0.65	0.51	0.31	0.28
WBGene00011796	T16G1.2	N2 Down	-0.594351	0.00224552	0.0349564	10.45	9.98	11.63	8.28	6.53	7.75	-0.202017	0.204143	0.617995	10.93	10.1	9.62	8.91	8.3	5.51
WBGene00011938	alh-13	N2 Down	-0.43071	0.00221338	0.0345971	31.81	42.1	36.35	26.04	32.71	30.51	-0.368634	0.0118464	0.15715	42.66	42.66	45.34	31.42	34.47	19.79
WBGene00018222	F40A3.7	N2 Down	-0.848741	0.00221686	0.0345971	2.04	1.79	1.74	1.06	0.86	1.07	-0.693271	0.00632453	0.105558	1.09	2.29	1.48	0.81	0.75	0.46
WBGene00015800	C15H9.4	N2 Down	-0.537389	0.00217438	0.0340668	11	8.29	9.36	7.24	6.85	6.47	-0.338389	0.0386581	0.303207	10.17	10.77	9.98	6.88	8.35	5.12
WBGene00015734	copd-1	N2 Down	-0.430803	0.00216133	0.0338987	64.36	61.2	68.84	45.53	56.87	55.9	-0.142587	0.239664	0.649551	55.62	61.31	63.29	54.21	48.66	36.51
WBGene00044445	C02F5.14	N2 Down	-0.84285	0.00211704	0.0333474	67.61	98.13	104.59	40.27	34.21	72.59	0.110636	0.50283	0.836247	103.41	88.76	97.52	83.23	103.8	72.69
WBGene00195168	T13C5.9	N2 Down	-0.837548	0.00210263	0.033228	7.09	6.83	7.14	3.86	2.77	4.89	-0.201783	0.364261	0.754784	4.87	5.24	5.62	4.16	4.19	2.83
WBGene00011821	cdf-2	N2 Down	-0.553605	0.00209497	0.0331812	8.28	11.36	9.45	7.32	22.93	7.1	-0.311181	0.0956098	0.461496	9.92	9.01	11.28	13.94	11.83	6.57
WBGene00020846	T27A10.6	N2 Down	-0.759402	0.00207779	0.03305	39.31	40.62	50.4	16	27.79	35.23	-0.224687	0.114884	0.495319	28.07	35.56	32.94	30.4	25.05	15.94
WBGene00004677		N2 Down	-0.762093	0.00206166	0.0328292	756.58	727.07	568.62	549.22	360.45	313.81	0	1	1	0	0	0	0	0	0
WBGene00007267	C03A3.2	N2 Down	-0.65973	0.00203579	0.0324527	26.03	21.61	23.9	19.19	13.78	14.55	-0.300434	0.0362567	0.292369	22.28	19.91	20.48	16.15	14.53	12.06
WBGene00001690	grd-1	N2 Down	-0.650841	0.00201806	0.0322052	4.62	6.36	7.46	3.23	4.46	4.68	-0.33992	0.0674725	0.397209	5.78	5.94	5.75	5.31	4.49	2.05
WBGene00013693	Y105E8B.9	N2 Down	-0.662633	0.00199234	0.0318643	4.93	3.8	4.82	2.59	3.34	3.13	0.0435198	0.819077	0.955298	4.13	4.02	3.55	3.78	4.47	2.28
WBGene00007128	memb-1	N2 Down	-0.698096	0.00198787	0.0318277	6.33	6.19	6.43	4.47	4.27	3.43	-0.180562	0.400495	0.778029	4.05	5.9	5.44	3.77	4.71	2.74
WBGene00000972	dhs-8	N2 Down	-1.10203	0.00196982	0.0316427	5.42	1.44	3.31	1.42	0.43	0.91	-0.310261	0.206111	0.619894	2.36	2.27	1.85	1.15	1.44	1.39
WBGene00006819	unc-87	N2 Down	-0.432835	0.00193534	0.0311919	406.76	420.51	419.58	331.15	333.95	316.13	-0.168351	0.191568	0.600737	312.24	411.74	380.6	311.26	285.3	225.46
WBGene00006764	unc-27	N2 Down	-0.381287	0.00191713	0.0309325	917.61	908.71	904.53	768.94	738.2	795.79	-0.0174077	0.909648	0.97945	820.31	914.3	865.41	708.33	773.07	659.81
WBGene00021873	clec-82	N2 Down	-1.07423	0.00190966	0.0308756	2.36	2.87	1.07	0.91	0.37	0.86	-0.0276184	0.913706	0.981112	10.94	4.54	3.88	2.26	6.34	6
WBGene00022103	cdh-12	N2 Down	-0.793004	0.00188862	0.0307475	26.21	14.31	21.49	9.94	11.39	15.19	-0.0985487	0.635175	0.88888	18.02	15.73	12.76	10.65	18.12	8.23
WBGene00004698	rsp-1	N2 Down	-0.43186	0.00189227	0.0307475	132.72	143.55	143.22	97.99	126.08	120.61	0.144005	0.315526	0.718574	131.49	131.76	137.38	130.41	136.53	116.5
WBGene00018682	aagr-4	N2 Down	-0.630638	0.00188323	0.0307251	47.43	39.99	53.95	25.63	32.33	39.65	-0.365523	0.00516207	0.0939786	40.9	41.47	39.66	32.3	29.72	18.96
WBGene00021963	lipl-6	N2 Down	-0.834082	0.00185203	0.0302837	3.74	2.84	4.19	2.42	1.53	1.97	-0.280527	0.207972	0.62336	2.62	2.91	2.15	2.56	1.89	0.88
WBGene00016817	C50E3.6	N2 Down	-0.70177	0.00182687	0.029973	10.67	13.03	14.12	5.92	7.62	10.67	-0.366974	0.0618588	0.38185	8.26	11.78	11.62	9.77	7.06	3.88
WBGene00000063	act-1	N2 Down	-0.580123	0.00182063	0.0299042	3515.77	2723.8	3016.31	2414.71	2031.37	2211.3	0.0662952	0.742157	0.928694	2801.98	2947.4	2636.95	1856.82	2768.05	2607.08
WBGene00013264	Y57A10A.24	N2 Down	-0.921663	0.00180386	0.0296622	1.47	1.94	1.48	0.68	0.6	1.1	-0.0921882	0.702053	0.91495	0.92	1.32	1.48	1.43	0.84	0.71
WBGene00003925	pas-4	N2 Down	-0.406812	0.00176094	0.0290217	116.21	129.62	134.49	92.13	115.48	107.25	-0.0327887	0.826374	0.956091	114.28	125.51	136.64	112.3	100.79	94.6
WBGene00022033	Y65B4BL.1	N2 Down	-0.540873	0.00174035	0.0288125	239.71	221.65	246.56	140.1	171.34	207.84	0.0536719	0.65216	0.896139	188.15	197.04	189.13	196.51	184.39	131.86
WBGene00007689	C18E9.9	N2 Down	-0.507308	0.00172195	0.0286377	67.34	68.12	65.73	48.9	59.35	45.71	0.0603183	0.699866	0.913766	56.3	52.5	51.83	51.36	45.81	42.87
WBGene00018181	F38E1.9	N2 Down	-0.396007	0.00171529	0.0285595	52.1	54.97	56.37	45.05	46.43	44.77	0.103324	0.520564	0.844948	51.27	49.4	47.38	47.48	43.59	42.6
WBGene00000220	atf-2	N2 Down	-0.88331	0.00171	0.0285098	14.33	14.28	19.66	4.99	7.6	12.67	-0.436661	0.0141104	0.177596	11.37	13.13	12.95	9.89	8.99	4.39
WBGene00019839	R02F11.1	N2 Down	-0.440892	0.00171035	0.0285098	99.71	122.99	101.92	89.18	84.86	86.71	-0.0583968	0.709108	0.916713	158.26	141.17	144.52	116.45	139.73	100.52
WBGene00004388	rnp-5	N2 Down	-0.409593	0.00170176	0.0284966	69.19	66.49	72.4	56.05	59.03	56.77	0.171925	0.309128	0.713511	63.15	69.23	65.37	64.04	60.03	63.47
WBGene00022856	cth-2	N2 Down	-0.468369	0.00169833	0.0284719	76.94	81.91	91.95	56.36	74.48	66.74	-0.300664	0.0262824	0.248707	72.27	86.09	86.02	61.49	57.68	47.58
WBGene00002238	kars-1	N2 Down	-0.430317	0.00167069	0.0281377	135.17	122.6	135	99.07	114.1	107.07	-0.0795141	0.570505	0.86273	138.13	140.9	139.43	115.81	119.47	98.36
WBGene00012032	T26C5.2	N2 Down	-0.904603	0.00161703	0.0274877	14.74	17.37	29.22	6.52	9.9	14.68	-0.473538	0.00946256	0.137414	12.87	17.36	17.82	13.26	10.41	5.41
WBGene00022160	Y71G12B.25	N2 Down	-0.630805	0.00161116	0.0274198	47.15	74.88	66.62	32.24	50.44	48.38	-0.00410275	0.978494	0.99667	57.41	59.24	60.98	49.54	57.23	41.22
WBGene00003095	lys-6	N2 Down	-1.071	0.00159481	0.0271926	3.11	3.88	3.49	2.04	0.94	0.84	-0.685198	0.00478989	0.0890501	4.49	5.54	4.41	2.5	2.43	1.24
WBGene00004703	rsp-6	N2 Down	-0.351984	0.00159594	0.0271926	198.14	201.26	210.93	166.96	183.19	175.48	0.126583	0.424498	0.791609	197.52	212.84	208.75	193.03	189.7	183.28
WBGene00000178	aqp-10	N2 Down	-0.44575	0.00158619	0.0271213	74.62	73.17	79.37	61.17	56.67	64.37	-0.069088	0.629316	0.887328	61.44	66.09	66.66	56.63	51.68	46.94
WBGene00000881	cyn-5	N2 Down	-0.376234	0.00157445	0.0269602	1285.71	1290.26	1342.23	1027.41	1091.98	1204.61	0.196527	0.236153	0.647439	1096.51	1124.13	1139.22	1062.27	1083.1	1077.88
WBGene00006565	tfg-1	N2 Down	-0.453795	0.00156687	0.0268854	141.45	128.13	141.39	100.7	108.31	119.43	0.110135	0.502331	0.836155	129.87	145.25	146.91	122.44	135.62	124.61
WBGene00020550	T17H7.1	N2 Down	-0.811592	0.00155026	0.0266316	37.2	30.93	44.14	15.08	18.37	30.77	-0.407681	0.0140819	0.177468	28.73	32.81	29.92	21.8	24.42	11.9
WBGene00009812	suca-1	N2 Down	-0.60026	0.00153256	0.0263641	170.08	139.83	147.77	121.27	97.81	103.94	0.183857	0.30513	0.708695	134.07	126.09	126.72	114.39	127.66	128.83
WBGene00019619	asp-14	N2 Down	-1.03972	0.00149371	0.0257814	39.86	28.38	65.91	15.75	8.73	28.85	-0.11574	0.65759	0.897572	85.87	53.61	50.76	23.76	29.38	65.9
WBGene00009980	F53F1.2	N2 Down	-0.69422	0.00146879	0.0254114	40.82	27.25	41.18	24.14	21.93	24.12	-0.249593	0.0824983	0.433372	33.18	35.55	30.44	25.86	24.87	19.33
WBGene00009334	F32D8.12	N2 Down	-0.517766	0.00146491	0.0253744	28.56	31.67	26.53	22.72	23.11	18.88	-0.306896	0.10627	0.480765	28.89	44.85	38.32	38.91	21.45	16.5
WBGene00004238	ptr-24	N2 Down	-0.459716	0.00145559	0.0252528	14.64	14.9	15.41	12.35	12.01	11.32	-0.369382	0.00564616	0.0992153	15.9	15.24	16.98	12.25	11.4	8.07
WBGene00001707	grh-1	N2 Down	-0.569645	0.00144625	0.0251706	28.94	26.89	32.16	19.01	22	25.14	0.23545	0.21803	0.633563	30.24	24.73	21.73	23.63	34.68	17.49
WBGene00010478	K01G5.5	N2 Down	-0.426239	0.00143329	0.024995	133.7	124.43	136.55	104.81	105.5	111.72	-0.249657	0.0506228	0.348075	132.77	148.71	149.1	112.89	115.22	78.63
WBGene00006640	tsp-14	N2 Down	-0.432217	0.00143445	0.024995	23.29	25.35	22.31	19.28	18.85	19.27	-0.00113931	0.994137	0.998235	31.54	27.59	28.03	25.79	26.35	21.88
WBGene00007591	zipt-13	N2 Down	-0.399252	0.0014001	0.0245428	59.26	62.58	58.61	49.21	53.18	47.69	0.134662	0.375722	0.759802	59.22	56.95	56.57	54.48	57.82	48.79
WBGene00195813	F31C3.13	N2 Down	-1.11277	0.00138392	0.0243177	0	0	0	0	0	0	0.189292	0.468244	0.820388	0	0	0	0	0	0
WBGene00003015	lin-29	N2 Down	-0.514876	0.00135614	0.0239159	19.31	17.73	21.19	14.77	14.35	14.68	-0.195715	0.170352	0.574319	17.78	17.77	17.04	17.02	13.22	9.04
WBGene00020471	pho-14	N2 Down	-0.544651	0.00134942	0.0238262	31.72	29.4	25.83	19.19	24.17	21.36	-0.102335	0.572792	0.863908	30.07	31.21	31.21	21.35	24.99	24.18
WBGene00010965	ctc-2	N2 Down	-0.53194	0.00133902	0.0236746	1194.3	1234.9	1050.04	866.09	754.62	986.87	0.362806	0.0490597	0.343242	976.95	944.32	1041.37	1027.29	1027.73	1170.22
WBGene00004468	rpn-12	N2 Down	-0.484532	0.00133729	0.0236746	86.47	100.25	110.7	66.56	79.32	85.68	-0.149332	0.258488	0.66545	92.53	99.52	102.68	81.85	79.43	62.23
WBGene00022490	Y119D3B.13	N2 Down	-0.788392	0.00133797	0.0236746	44.24	32.74	36.42	28.65	18.53	19.42	0.0870483	0.667681	0.903314	24.18	23.52	27.2	19.15	22.04	24.42
WBGene00002258	lbp-6	N2 Down	-0.344069	0.00129236	0.0230134	779.03	786.12	808.79	680.11	679.75	703.09	0.238049	0.157274	0.558202	586.43	720.14	685.02	677.23	660.74	628.53
WBGene00013347	nova-1	N2 Down	-0.458363	0.00127836	0.0227919	30.88	29.2	29.89	23.76	23.82	23.69	-0.130283	0.370232	0.757158	32.61	35.62	31.32	26.72	28.97	22.8
WBGene00012722	Y39G8B.1	N2 Down	-0.499063	0.00127434	0.022748	153.32	133.61	144.48	114.4	104.72	108.47	0.164171	0.334069	0.733079	99.99	116.94	109.09	95.48	112.25	102.77
WBGene00018342	F42A10.6	N2 Down	-0.6404	0.001257	0.0225487	148.46	191.82	144.26	127.95	92.39	108.82	0.0363933	0.835175	0.958486	109.95	93.52	100.11	84.44	85.03	85.5
WBGene00017065	D2092.4	N2 Down	-0.557984	0.00122714	0.0220674	69.76	62.7	70.03	60.99	46.57	48.22	-0.0477287	0.766903	0.935824	64.45	63.61	61.17	54.4	70.08	65.61
WBGene00019198	strm-1	N2 Down	-0.738634	0.00121198	0.0218522	10.27	9.39	13.45	5.75	6.46	8.41	0.0591339	0.755604	0.931754	4.95	7.62	6.91	6.69	6.25	4.56
WBGene00018036	F35C8.5	N2 Down	-0.545905	0.00120805	0.0218316	30.72	32.7	36.25	26.43	25.44	21.75	-0.203224	0.221615	0.636197	29.87	33.09	35.82	25.56	22.18	22.74
WBGene00020036	R12E2.11	N2 Down	-0.647691	0.00120049	0.0217219	89.27	62.73	88.57	51.77	57.32	54.58	-0.035602	0.82034	0.955633	67.19	67.29	70.84	56.71	56.92	53.94
WBGene00001598	glh-1	N2 Down	-0.503685	0.00119658	0.02171	95.69	84.43	95.16	64.96	67.66	79.2	-0.127717	0.335927	0.733969	75.65	93.78	88.35	72.45	72.18	55.05
WBGene00003948	pbs-2	N2 Down	-0.410759	0.00119712	0.02171	177.14	166.25	171.36	137.47	144.91	143.06	0.0729281	0.671098	0.904974	175.43	169.47	167.09	141.92	156.19	150.69
WBGene00022517	ZC123.1	N2 Down	-0.614626	0.00119835	0.02171	23.09	28.28	30.7	14.54	19.91	22.95	-0.188188	0.271419	0.678349	28.79	26.93	28.11	21.06	27.42	14.1
WBGene00009279	F31B9.2	N2 Down	-1.05518	0.00118212	0.0215228	3.74	3.5	3.75	0.72	1.23	2.4	-0.351541	0.176607	0.581121	1.14	2.05	1.81	0.97	1.4	0.55
WBGene00018375	F43C9.1	N2 Down	-0.877568	0.0011771	0.0214582	4.48	3.24	4.31	2.51	1.66	2.22	-0.511374	0.0113166	0.152237	3.52	3.98	3.61	2.77	1.99	1.52
WBGene00007242	madf-5	N2 Down	-0.639988	0.00116877	0.021333	8.88	12.71	12.29	7.16	6.78	9.07	-0.162096	0.284618	0.688253	11.53	11.65	11.06	10.02	10.04	6.13
WBGene00007261	lron-3	N2 Down	-0.499907	0.00115279	0.0210941	35.51	34.14	37.58	28.86	24.98	27.03	-0.0516589	0.692648	0.911387	30.64	31.04	34.99	32.44	26.54	21.31
WBGene00004699	rsp-2	N2 Down	-0.350992	0.00114778	0.0210551	104.8	117.86	109.72	90.89	100.41	95.43	0.166495	0.273413	0.679915	103.42	100.05	107.7	104.57	98.01	93.22
WBGene00001045	dnj-27	N2 Down	-0.638055	0.00110813	0.0204562	31.34	30.23	32.24	17.68	19.09	26.17	-0.01176	0.942866	0.988991	28.14	26.86	25.43	23.43	26.17	18.96
WBGene00006584	tni-1	N2 Down	-0.734501	0.00108419	0.0201417	73.65	71.35	89.13	56.7	35.49	53.31	-0.11774	0.515437	0.8433	93.59	89.86	87.84	59.06	87.17	60.35
WBGene00020808	clik-1	N2 Down	-0.523619	0.00107079	0.0199944	970.89	855.11	885.29	722.71	641.16	682.52	-0.0519307	0.752948	0.931336	805.61	847.67	789.37	606.07	745.76	611.19
WBGene00001233	eif-3.K	N2 Down	-0.456046	0.00106674	0.0199444	130.75	120.25	125.23	99.96	96.6	103.66	0.109603	0.51039	0.840222	124.07	117.2	125.92	108.96	112.86	109.19
WBGene00000778	cpn-2	N2 Down	-0.899107	0.00104684	0.0196226	21.59	32.18	33.95	9.81	26.38	20.32	-0.410977	0.0155011	0.186395	24.16	32.12	33.35	22.98	19.83	14.67
WBGene00000883	cyn-7	N2 Down	-0.385554	0.00103367	0.019425	1900.28	1873.11	1923.72	1451.93	1693.72	1656.5	0.109749	0.477707	0.825479	1820.62	1823.63	1883.84	1681.93	1719.35	1581.7
WBGene00009925	F52B11.2	N2 Down	-0.558036	0.00102434	0.019275	47.19	43.48	47.02	33.72	32.07	34.88	0.000537048	0.997628	0.998873	37.66	49.26	47.79	34.42	38.84	34.68
WBGene00003952	pbs-6	N2 Down	-0.396848	0.0010174	0.0191692	181.17	175.26	186.78	147.23	154.45	151.91	-0.0282682	0.838788	0.959765	156.89	177.82	176.27	153.34	143.3	124.12
WBGene00021247	Y22D7AL.9	N2 Down	-0.951273	0.00101232	0.0191026	1.98	1.4	2.93	0.8	1.09	1.17	-0.376658	0.0537562	0.358112	1.85	2.28	2.07	1.58	1.55	0.83
WBGene00006587	tnt-2	N2 Down	-0.463643	0.000992705	0.0187765	686.55	666.45	658.31	550.48	506.84	524.43	0.0670173	0.690003	0.911035	518.17	617.36	610.15	496.03	529.47	514.24
WBGene00012634	Y38H6C.23	N2 Down	-1.18158	0.000967268	0.0183561	5.66	5.93	2.32	0.83	0.58	1.49	-0.119507	0.655252	0.896289	2.63	5.21	4.45	2.18	1.99	2.7
WBGene00008973	F20D1.1	N2 Down	-0.423557	0.000942487	0.0179898	73.92	83.1	74.78	63.04	66.99	59.62	0.0196228	0.903487	0.978162	71.35	84.19	87.56	73.34	67.13	66.52
WBGene00194908	F22F7.8	N2 Down	-0.825866	0.000939836	0.0179627	25.19	22.95	21.55	17.1	10.51	11.98	-0.38357	0.054787	0.361974	28.11	30.35	34.23	16.16	22.12	17.05
WBGene00018969	F56D3.1	N2 Down	-0.59609	0.000935483	0.0179029	92.09	131.03	113.24	62.56	83.54	92.56	0.0277812	0.844341	0.960791	101	114.54	109.97	97.23	109.97	75.98
WBGene00017730	F22H10.6	N2 Down	-0.937725	0.000929712	0.0178158	4.98	10.09	8.57	3.25	4	4.23	-0.720905	0.00577714	0.100481	3.08	7.59	6.97	1.71	1.91	2.6
WBGene00010204	F57F5.1	N2 Down	-0.435776	0.000910988	0.0174968	749.85	804.67	751.78	647.81	636.94	578.18	-0.142924	0.254473	0.661942	551.03	664.19	653.32	549.63	489.83	393.73
WBGene00220261	ZC434.10	N2 Down	-0.858085	0.000911868	0.0174968	8.62	13.71	16.15	6.15	5.94	8.88	-0.21491	0.269481	0.676292	10.41	9.99	10.26	8.55	9.57	4.26
WBGene00017945	F31D5.2	N2 Down	-0.959687	0.00089103	0.0171874	3.67	3.68	4.66	1.18	1.76	2.85	-0.108665	0.609972	0.879323	1.84	2.38	2.33	2.19	1.77	1.2
WBGene00011481	imp-2	N2 Down	-0.52298	0.00086046	0.0166416	93.25	88	109.54	65.07	74.14	81.18	-0.267425	0.0241849	0.235441	85.98	94.28	98.26	78.79	67.9	50.5
WBGene00018289	F41E6.8	N2 Down	-0.962595	0.000849636	0.0164541	7.5	5.97	8.53	2.57	3.12	4.88	0.0819308	0.716941	0.91878	3.93	4.3	4.51	4.12	3.88	3.51
WBGene00004622	rrn-3.1	N2 Down	-0.845819	0.000844734	0.0163809	5843.81	5944.43	4270.52	4099.29	2649.33	2223.97	0.167079	0.38451	0.766099	3348.3	5800	4831.16	4795.53	3920.89	4429.43
WBGene00001239	elo-1	N2 Down	-0.530413	0.000843366	0.0163761	340.94	328.15	371.44	278.7	231.43	271.43	-0.0193809	0.88913	0.974876	302.74	322.83	336.7	308.73	250.08	243.56
WBGene00001570	gei-13	N2 Down	-0.532954	0.000842202	0.0163753	14.46	13.55	15.79	11.26	10.21	11.34	-0.180443	0.227168	0.640734	16.09	14.11	14.09	13.16	12.59	7.86
WBGene00002891	let-767	N2 Down	-0.464355	0.000841997	0.0163753	365.33	320.33	356.59	263.13	285.9	278.59	-0.00484301	0.97159	0.995156	234.7	257.14	277.14	256.66	203.46	193.3
WBGene00015894	acdh-2	N2 Down	-1.07539	0.000838214	0.0163631	14.77	12.2	11.88	3.84	8.9	2.35	-0.445975	0.0741879	0.415511	6.29	21.76	12.93	5.5	1.28	5.46
WBGene00000066	act-4	N2 Down	-0.423227	0.000836942	0.0163631	2393.98	2304.42	2334.56	1895.69	1862.97	1991.57	0.0458739	0.787826	0.94293	2264.59	2495.44	2387.13	1905.58	2190.68	2053.13
WBGene00017498	pud-4	N2 Down	-1.19726	0.000824627	0.0161844	2.42	4.34	6.44	0.94	0.24	1.44	-0.0632999	0.711339	0.917502	32.64	2.12	2.85	0.58	8.58	9.25
WBGene00020250	T05C1.3	N2 Down	-0.749197	0.000823907	0.0161844	7.3	7.76	8.98	4.05	5.42	5.39	-0.0110571	0.958406	0.992393	5.79	7.63	5.58	5.48	6.56	3.99
WBGene00015298	C01F1.3	N2 Down	-0.895318	0.00081666	0.0160713	41.17	26.05	45.1	19.56	19.15	25.6	-0.0238192	0.87545	0.971454	27.93	29.53	28.59	25.73	28.52	17.09
WBGene00013668	Y105E8A.3	N2 Down	-0.445675	0.000799399	0.0157954	44.33	41.77	42.67	31.87	34.91	36.97	-0.0512898	0.71575	0.918412	37.68	39.54	40.94	33.28	35.57	27.65
WBGene00020911	cpt-6	N2 Down	-0.821583	0.000793634	0.0157028	6.32	4.81	8.32	3.34	3.39	4.46	-0.147356	0.35521	0.747825	5.09	5.52	4.86	4.63	4.5	2.82
WBGene00015510	erp-44.2	N2 Down	-0.742698	0.000787961	0.0156117	41.44	39.84	55.71	23.45	25.15	36.88	-0.066593	0.655463	0.896289	28.97	38.52	36.51	37.5	27.28	20.86
WBGene00011638	ostb-1	N2 Down	-0.439257	0.00078728	0.0156117	135.29	130.37	147.45	108.09	109.78	116.1	-0.0239923	0.851947	0.962354	108.2	122.45	130.48	117.21	99.6	84.96
WBGene00006794	unc-60	N2 Down	-0.354393	0.000777054	0.0154585	642.79	656.47	647.21	528.08	565.06	561.64	0.0233017	0.869697	0.970037	589.36	626.82	608.3	547.77	533.32	479.7
WBGene00020765	T24C12.3	N2 Down	-0.572388	0.000770098	0.015341	10.48	9.2	10.4	7.33	6.88	7.65	-0.21017	0.148081	0.545737	8.28	8.54	8.94	7.45	6.98	4.59
WBGene00007355	rpb-6	N2 Down	-0.430016	0.000768142	0.015323	116.6	115.69	113.3	92.13	91.78	97.7	0.21577	0.188656	0.597434	112.14	115.06	107.02	115.28	104.37	105.57
WBGene00003523	nas-4	N2 Down	-0.742628	0.000767064	0.0153224	6.98	11.76	10.7	5.04	5.77	7.91	-0.299833	0.108712	0.485993	10.29	12.31	11.57	7.8	9.99	4.21
WBGene00002053	ifb-1	N2 Down	-0.566996	0.000765573	0.0153136	115.01	94.61	117.63	80.88	76.94	80.13	-0.325228	0.0103281	0.144576	103.45	105.74	102	79.24	78.87	53.19
WBGene00007668	C18B12.6	N2 Down	-0.639702	0.000750418	0.0150931	5.9	7.15	8.02	4.78	4.27	5.32	-0.318704	0.0408311	0.31018	6.68	6.38	6.87	5.67	4.53	3.33
WBGene00018743	F53B3.5	N2 Down	-0.626956	0.000748345	0.015093	17.61	14.76	16.22	11.19	10.02	12.52	0.00387719	0.978557	0.99667	16	15.44	15.88	14.68	14.88	10.97
WBGene00008390	D1086.3	N2 Down	-0.986142	0.000737951	0.0149246	60.14	78.08	94.6	22.41	27.65	58.62	-0.291789	0.0385046	0.302796	43.05	47.08	52.12	40.83	33.77	23.76
WBGene00000969	dhs-5	N2 Down	-0.664789	0.000730486	0.0147941	15.31	12.92	14.55	10.35	8.29	9.79	-0.0780006	0.624181	0.885229	13.55	14.3	14.6	11.71	13.55	8.98
WBGene00019931	R07C12.1	N2 Down	-1.20514	0.000726489	0.0147336	0.64	0.61	0.57	0.09	0.09	0.08	-0.575779	0.0309123	0.273892	2.36	1.53	1.21	0.42	0.88	0.71
WBGene00008483	E04D5.4	N2 Down	-1.11959	0.000722373	0.0146705	6.42	3.4	7.27	1.4	1.86	1.9	-0.320683	0.220538	0.635381	6.16	5.11	6.27	2.29	3.77	3.78
WBGene00016844	sucg-1	N2 Down	-0.505608	0.000716648	0.0145948	30.87	32.16	37.11	25.4	24.14	27.13	0.0137686	0.928558	0.985132	26.19	35.06	36.22	30.36	30.58	22.77
WBGene00001226	eif-3.C	N2 Down	-0.447956	0.00070719	0.014483	53.53	57.11	65.12	45.63	46.25	48.99	-0.124883	0.361749	0.753562	62.11	63.6	59.86	50.56	53.68	39.84
WBGene00012917	Y46G5A.29	N2 Down	-0.850462	0.00070063	0.014389	14.01	16.02	22.89	6.5	10.88	12.32	-0.473607	0.0232968	0.232487	8.12	13.86	13.23	10.12	7.29	3.61
WBGene00016174	C27H5.4	N2 Down	-0.734421	0.000693774	0.0142884	6.51	8.61	9.35	4.12	4	5.92	-0.471611	0.0225177	0.229034	8.58	7.78	9.67	6.72	5.86	2.86
WBGene00008132	gale-1	N2 Down	-0.589983	0.000690888	0.0142491	50.86	44.06	55.75	32.85	33.39	40.42	0.0191814	0.895639	0.976722	41.63	41.01	42.09	37.22	37.94	31.8
WBGene00044191	F43D2.6	N2 Down	-0.553268	0.000680535	0.0140969	20.04	25.73	24.48	16.41	15.94	19.33	-0.215533	0.177908	0.583349	18.15	23.26	24.55	17.83	15.81	13.69
WBGene00003951	pbs-5	N2 Down	-0.376259	0.000681579	0.0140969	192.73	197.74	205.96	158.79	170.65	176.4	0.155932	0.364873	0.755008	186.97	196.03	190.44	169.7	183.9	182.08
WBGene00022046	Y66H1A.4	N2 Down	-0.412834	0.000680618	0.0140969	145.77	142.59	142.59	110.98	122.15	125	0.0282492	0.844466	0.960791	127.01	149.47	147.09	127.17	130.62	106.73
WBGene00011665	T09F5.1	N2 Down	-0.814879	0.000667108	0.0138565	3.98	5.54	4.52	2.29	2.52	3.31	-0.296959	0.163171	0.565745	3.6	4.7	5.22	3.63	3.68	1.8
WBGene00017720	F22F7.2	N2 Down	-0.789121	0.000664539	0.0138425	14.32	9.12	10.66	7.51	6.29	7.02	-0.422422	0.015963	0.188951	7.76	8.85	6.4	4.99	4.71	4.4
WBGene00004120	pqn-32	N2 Down	-0.678755	0.000650256	0.0135838	71.62	101.63	90.2	43.63	58.63	72.25	-0.032927	0.836015	0.958512	77.34	84.16	78.42	62.62	80.59	54.73
WBGene00015052	clec-52	N2 Down	-0.843165	0.000648157	0.0135593	5.47	5.43	6.27	3.62	2.46	3.53	-0.617411	0.0121343	0.160333	26.97	18.26	18.32	5.87	8.68	12.63
WBGene00004442	rpl-28	N2 Down	-0.366638	0.0006347	0.0133351	3873.35	4020.16	3937.44	3420.62	3229.31	3487.34	0.32351	0.101475	0.473226	3917.7	3849.39	4052.19	3852.83	3687.93	4584.08
WBGene00021088	W08E12.7	N2 Down	-0.515767	0.000630676	0.0132888	330.89	279.84	314.93	228.4	239.39	238.9	0.0251737	0.873664	0.971075	284.28	311.01	299.6	248.56	270.59	243.82
WBGene00006367	sym-2	N2 Down	-0.764775	0.000625337	0.0132336	56.75	42.3	55.83	29.92	29.27	35.44	0.135109	0.374627	0.758713	37.24	37.91	32.51	37.33	34.93	30.85
WBGene00008180	C48D5.3	N2 Down	-0.940879	0.000622502	0.0131927	7.49	7.37	9.02	2.83	3.69	5.44	-0.236954	0.270111	0.676705	8.27	9.47	8.48	6.43	8.21	3.71
WBGene00017819	F26D11.2	N2 Down	-1.19511	0.000616816	0.0130912	1.77	1.54	3.18	0.41	0.45	1	-0.486102	0.0641719	0.38822	0.96	1.7	1.62	1.43	0.48	0.28
WBGene00020487	T13C5.7	N2 Down	-1.04137	0.000611313	0.0129933	5.29	5.85	7.45	1.74	3.23	2.93	0.239008	0.33436	0.733236	2.91	3.16	3.73	3.89	3.37	3.35
WBGene00001000	dim-1	N2 Down	-0.608341	0.000595558	0.012714	563.2	479.86	524.75	407.81	344.18	352.41	-0.0657387	0.69858	0.913486	437.2	467.56	449.19	327.98	400.97	345.54
WBGene00016705	C46C11.2	N2 Down	-0.659781	0.000591605	0.0126481	7.9	7.39	8.07	5.77	5.15	4.77	-0.379216	0.0438039	0.322174	8.18	7.91	7	4.63	4.9	4.71
WBGene00019089	clec-206	N2 Down	-1.19334	0.000584611	0.0125352	1.89	3.29	1.59	1.08	0.3	0.53	-0.502267	0.0365313	0.293165	8.57	5.9	5.86	2.15	4.81	3.41
WBGene00010924	M153.1	N2 Down	-0.552356	0.000578594	0.0124244	40.48	56.97	49.08	30.84	40.16	35.61	-0.142861	0.354061	0.746501	54.72	50.8	55.92	40.33	43.94	35.98
WBGene00006530	tba-4	N2 Down	-0.491273	0.000555292	0.0119878	207.24	190	197.47	157.79	149.74	154.38	0.148843	0.411918	0.784341	181.88	166.62	158.04	141.38	172.15	159.5
WBGene00009883	F49C12.14	N2 Down	-0.882271	0.000554018	0.0119848	12.57	12.32	12.26	8.76	5.04	6.14	0.0043051	0.984739	0.997564	11.96	9.91	9.99	6.76	9.39	9.79
WBGene00019565	cyp-35A3	N2 Down	-0.946622	0.000551746	0.0119598	12.36	17.77	11.32	9.51	5.1	5.71	-0.358958	0.0315309	0.276673	15.78	15.33	16.89	9.89	12.31	8.57
WBGene00017490	pud-2.1	N2 Down	-1.23005	0.000552041	0.0119598	85.61	59	203.74	19.75	8.21	52.14	-0.0504016	0.810678	0.951802	360.86	67.65	84.15	18.65	128.65	154.64
WBGene00017500	pud-2.2	N2 Down	-1.23005	0.000552041	0.0119598	85.61	59	203.74	19.75	8.21	52.14	-0.0504016	0.810678	0.951802	360.86	67.65	84.15	18.65	128.65	154.64
WBGene00016653	C44E4.4	N2 Down	-0.473168	0.000531207	0.0115944	131.92	122.37	140.21	98.69	103.25	109.25	-0.209965	0.0924894	0.456083	136.25	134.04	135.22	110.36	107.15	79.49
WBGene00000155	app-1	N2 Down	-0.513766	0.000530074	0.011587	58.91	53.55	54.71	37.6	47.38	43.1	-0.069104	0.637579	0.889897	45.81	45.77	44.81	37.13	40.71	31.83
WBGene00001843	hgo-1	N2 Down	-0.512849	0.000527495	0.0115479	67.74	60.45	62.87	47.68	51.82	46.67	-0.00232958	0.986528	0.997659	41.73	51.17	49.65	45.71	40.25	34.8
WBGene00007339	C05D12.1	N2 Down	-0.653921	0.00051732	0.0113465	8.47	8.28	7.72	6.04	5.11	5.28	0.16349	0.345933	0.742138	5.68	6.64	6.86	6.04	6.72	5.58
WBGene00020855	hpo-36	N2 Down	-0.807234	0.000517515	0.0113465	7.35	4.84	6.87	3.12	3.64	4.36	-0.0632081	0.734298	0.926004	5.32	4.91	3.97	4.99	4.6	2.52
WBGene00020484	T13C5.3	N2 Down	-1.09719	0.000515933	0.0113465	8.39	6.2	7.59	1.97	2.1	4.7	-0.257814	0.298848	0.702393	2.85	4.33	3.99	2.65	1.96	2.57
WBGene00012597	nhr-235	N2 Down	-1.18785	0.000512598	0.0113066	2.41	2.18	1.9	0.58	0.71	0.69	-0.36453	0.171108	0.574681	1.41	3.02	1.73	0.38	1.54	0.92
WBGene00012545	Y37D8A.3	N2 Down	-0.786572	0.000508442	0.0112319	41.44	42.51	59.05	23.64	24.91	37.26	-0.185868	0.212717	0.627837	31.89	34.99	31.48	31.48	26.81	16.13
WBGene00003950	pbs-4	N2 Down	-0.434968	0.000507193	0.0112213	127.05	146.47	154.5	106.33	121.22	119.5	-0.030473	0.836161	0.958512	129.96	134.87	142.52	118.27	112.42	102.03
WBGene00016918	test-1	N2 Down	-0.471323	0.000505417	0.0112159	236.68	295.41	270.5	187.07	237.65	209.76	-0.1192	0.418176	0.788365	206.36	243.02	240.02	188.88	177.81	164.26
WBGene00020029	R12C12.9	N2 Down	-0.636817	0.000491413	0.0109218	19.58	28.78	22.2	15.79	15.29	17.9	-0.155067	0.351791	0.745336	19.03	21.17	21.84	17.08	14.24	14.79
WBGene00001076	dpy-17	N2 Down	-1.05249	0.000483573	0.0107639	9.68	5.96	5.72	2.11	4.44	2.75	-0.692492	0.00240442	0.0552895	4.3	9.19	8.3	4.3	2.73	2.85
WBGene00017131	E04F6.15	N2 Down	-1.12678	0.000480558	0.0107131	2.84	4.73	5.37	0.85	1.51	2.44	-0.448469	0.0407421	0.309907	4.74	5.34	3.29	3.09	2.57	2.06
WBGene00001772	gst-24	N2 Down	-0.827482	0.000478656	0.0106876	18.58	13.72	12.85	8.74	8.08	9.25	-0.0919168	0.681736	0.907262	27.06	16.05	16.17	12.97	15.79	15.8
WBGene00013074	hmit-1.2	N2 Down	-0.808412	0.000476027	0.0106773	7.12	6.08	4.73	3.88	3.5	3.15	-0.178946	0.408076	0.781934	5.69	5.23	4.71	2.8	4.28	3.95
WBGene00005444	srh-237	N2 Down	-0.947122	0.000475915	0.0106773	8.3	9.14	6.09	4.68	5.17	3.91	-0.191807	0.417331	0.788267	6.26	7.93	6.93	5.63	3.44	5.43
WBGene00006528	tba-1	N2 Down	-0.496008	0.000473682	0.0106575	308.85	270.03	292.89	214.89	231.33	230.44	0.144003	0.419159	0.789064	281.06	290.96	280.76	234.6	289.47	267.43
WBGene00017535	atf-8	N2 Down	-1.01701	0.000472481	0.0106555	16.95	14.91	26.99	6.14	7.53	13.21	-0.135277	0.444962	0.806634	13.08	12.76	12.73	11.68	12.2	6.2
WBGene00016714	C46F2.1	N2 Down	-0.747439	0.000472863	0.0106555	7.23	7.87	8.58	3.94	4.79	6.04	-0.426235	0.0259792	0.246694	10.44	12.26	15.48	7.76	7.44	7.33
WBGene00000064	act-2	N2 Down	-0.604622	0.000462448	0.0104693	637.14	521.6	640.61	360.35	472.46	451.14	-0.0884945	0.63021	0.887763	562.11	628.47	618.09	398.16	514.99	475.35
WBGene00010033	F54B11.10	N2 Down	-0.905079	0.000462294	0.0104693	12.06	12.26	11.4	6.17	4.94	7.74	0.160087	0.46198	0.817843	8.05	7.54	9.35	8.83	9.09	6.17
WBGene00010859	M04C9.4	N2 Down	-0.8119	0.000461638	0.0104693	2.24	2.99	2.71	1.47	1.37	1.65	-0.134643	0.510924	0.840259	6	5.6	5.94	3.84	4.49	4.53
WBGene00008712	F11E6.9	N2 Down	-0.83578	0.000459223	0.0104448	29.78	36.25	42	15.85	18.09	27.73	0.0566552	0.759344	0.932285	20.5	30.57	24.93	28.09	20.49	18.86
WBGene00019464	K07B1.4	N2 Down	-0.667668	0.000450046	0.0102913	8.76	12.42	12.39	6.55	8.67	7.34	-0.369578	0.0252736	0.242357	9.16	10.86	9.36	6.59	6.86	5.11
WBGene00022611	ZC449.1	N2 Down	-0.884285	0.00045135	0.0102913	4.99	5.33	7.87	2.48	3.22	4.15	-0.191245	0.333152	0.732549	4.8	6.14	4.82	4.67	4.9	2.22
WBGene00015181	B0416.5	N2 Down	-0.501203	0.000443173	0.0101749	43.37	39.52	41.57	31.62	31.99	32.42	-0.101876	0.396698	0.774656	37.11	41.1	38.68	37.33	32.32	23.9
WBGene00022024	Y64H9A.2	N2 Down	-0.828131	0.000431935	0.00996384	36.98	50.61	62.83	27.75	23.54	34.95	0.231322	0.173886	0.576943	35.28	41.63	41.55	39.29	44.62	34.35
WBGene00016749	C48E7.1	N2 Down	-0.622351	0.000415704	0.0096046	119.35	119.45	147.7	92.87	77.77	98.77	-0.017799	0.889	0.974876	99.15	106.22	105.9	97.79	91.49	71.06
WBGene00008987	F20G2.3	N2 Down	-0.825069	0.000415036	0.0096046	31.35	30.97	47.66	18.65	17.52	26.56	-0.222037	0.146071	0.542643	27.9	35.39	29.17	24.79	26.38	17.96
WBGene00016423	tag-275	N2 Down	-0.717517	0.000415371	0.0096046	5.03	6.29	6.05	3.52	3.11	4.46	-0.22254	0.184848	0.593168	5.68	6.19	6.63	4.55	4.77	3.87
WBGene00011374	T02D1.8	N2 Down	-0.711033	0.000411492	0.00955264	68.56	67.76	80.26	47.47	37.21	55.22	0.104218	0.621633	0.883749	56.85	68.58	58.14	44.27	56.41	60.03
WBGene00015646	mlt-10	N2 Down	-0.666592	0.000410759	0.00955079	86.88	103.58	113.23	58.44	59.9	85.51	-0.00279813	0.987027	0.997659	90.75	93.81	85.24	68.96	98.03	61.49
WBGene00019941	pgam-5	N2 Down	-0.499123	0.00040876	0.00953386	70.05	67.41	80.2	53.37	57.28	57.58	-0.0889434	0.577032	0.865687	52.02	62.35	71.18	57.12	45.06	43.96
WBGene00018515	F46G11.2	N2 Down	-0.749789	0.000404831	0.00945815	14.38	11.28	16.28	7.33	9.29	9.65	-0.0412482	0.82012	0.955581	8.33	12.2	11.72	11.91	9.66	5.7
WBGene00012964	Y48A6B.3	N2 Down	-0.438288	0.000396575	0.0093067	173.45	180.73	181.46	128.9	153.51	152.17	0.0213639	0.903776	0.978319	177.25	195.57	194.79	154.88	154.38	162.26
WBGene00005018	sqt-3	N2 Down	-0.610483	0.0003944	0.00927379	1180.35	1541.62	1515.66	832.02	951.27	1198.88	0.162574	0.327007	0.72761	1313.96	1402.45	1387.25	1192.4	1532.5	1192.18
WBGene00017501	pud-3	N2 Down	-1.26887	0.000391805	0.00924255	5.09	9.46	13.46	1.04	0.47	4.08	-0.0546134	0.747881	0.929954	54.81	4.08	6.07	0.7	17.83	16.15
WBGene00008634	F10A3.4	N2 Down	-0.699802	0.000377929	0.00892964	19.41	22.35	21.22	15.37	10.65	14.5	-0.0422637	0.802144	0.949153	13.11	13.2	13.93	10.51	11.85	10.28
WBGene00044163	F49C5.11	N2 Down	-0.831377	0.000372959	0.00882649	49.19	65.96	78.53	25.62	37.45	48.21	-0.133297	0.518956	0.844015	18.04	32.34	32.19	27.15	18.61	16.88
WBGene00010725	erv-46	N2 Down	-0.541642	0.000370387	0.00877985	23.56	22.54	24.1	16.37	16.99	19.76	-0.184116	0.180425	0.586199	18.86	21.33	20.2	17.04	15.98	12.07
WBGene00001386	far-2	N2 Down	-0.404878	0.000365662	0.00869609	4129.57	4233.55	4450.24	3240.57	3664.41	3809.59	-0.11726	0.48961	0.829719	3285.6	4145.38	3967.19	3068.8	2691.88	2857.67
WBGene00003991	pfn-3	N2 Down	-0.626892	0.000363806	0.00869442	116.14	100.21	119.25	82.25	68.25	83.51	-0.0902351	0.592631	0.872623	99.4	89.63	99.06	69.5	87	64.01
WBGene00006826	unc-97	N2 Down	-0.535951	0.000363306	0.00869442	35.03	38.75	38.94	30.46	27.7	25.38	-0.194412	0.140666	0.534741	38.36	39.38	40.55	31.47	32.02	22.88
WBGene00001240	elo-2	N2 Down	-0.515328	0.000360769	0.00867459	187.31	169.75	178.71	129.62	150.82	130.85	-0.237101	0.130604	0.521102	124.77	154.98	169.05	148.66	96.75	79.36
WBGene00013263	Y57A10A.23	N2 Down	-0.777298	0.000361194	0.00867459	409.72	611.5	582.87	230.56	353.19	392.61	-0.262309	0.076055	0.420218	371.01	479.91	510.73	362.41	351.43	239.79
WBGene00044784	F13H10.8	N2 Down	-0.508925	0.000340042	0.00820709	137.62	140.7	153.34	98.46	112.87	120.26	0.00387729	0.981267	0.996708	98.34	121.7	128.5	125.56	94.87	73.28
WBGene00018965	F56D2.3	N2 Down	-0.791298	0.000326128	0.00791049	16.83	23.66	21.57	9.73	10.98	16.45	-0.368315	0.0382041	0.300954	18.86	24.98	24	17.34	18.31	8.63
WBGene00021976	Y58A7A.2	N2 Down	-1.14716	0.000314546	0.00768061	7.18	6	6.49	2.14	1.84	2.82	0.0491891	0.854255	0.963333	2.95	4.52	5.38	2.65	2.88	5.19
WBGene00008963	F19H8.2	N2 Down	-0.889159	0.000312547	0.00764456	29.71	20.03	31.42	16.66	11.61	15.73	-0.228914	0.172023	0.575348	27.4	27.04	21.43	20.6	21.45	12.48
WBGene00003958	pcp-3	N2 Down	-0.862371	0.000306806	0.00752939	60.54	45.89	51.87	37.83	25.12	25.07	-0.323915	0.0934532	0.457646	53.26	43.79	44.71	25.65	40.95	25.57
WBGene00002083	inf-1	N2 Down	-0.516104	0.000304809	0.00750561	880.04	958.41	903.91	688.28	768.42	794.23	0.161033	0.37426	0.758482	882.2	935.06	969.35	854.35	858.38	942.76
WBGene00006955	wrt-9	N2 Down	-0.654141	0.000298364	0.00737175	9.95	14.52	13.4	7.38	8.53	9.77	0.00987051	0.947517	0.989619	10.58	11.89	12.23	10.7	11.74	7.54
WBGene00010433	H40L08.1	N2 Down	-0.523834	0.000296089	0.00732796	13.83	13.48	15.03	9.94	10.93	11.25	-0.172413	0.226192	0.639505	11.05	10.89	11.09	9.61	9.02	6.35
WBGene00012939	Y47D3B.1	N2 Down	-0.755246	0.000293114	0.00726664	7.57	6.14	7.72	4.35	3.95	5.04	-0.109033	0.564128	0.860696	9.97	8.73	8.58	6.83	9.55	5.07
WBGene00012363	W09D10.5	N2 Down	-0.708901	0.000292164	0.0072554	11.08	15.53	13.93	7	9.45	10.89	-0.303628	0.0685176	0.400058	10.36	12.09	13.06	11.34	8.75	5.91
WBGene00016607	C43E11.9	N2 Down	-0.509441	0.000285281	0.0071208	47.14	49.68	53.35	38.63	38.03	38.42	-0.0560529	0.739692	0.928138	51.9	59.74	59.45	45.67	46.66	43.27
WBGene00008548	F07A11.5	N2 Down	-0.800325	0.000285082	0.0071208	30.33	24.61	28.61	19.5	13.25	16.92	0.0213247	0.889772	0.974876	22.67	22.94	24.57	20.66	22.44	17.17
WBGene00009741	drr-1	N2 Down	-0.673762	0.000283004	0.0070882	19.45	24.58	23.13	15.65	15.97	13.23	-0.231957	0.192041	0.601164	17.39	18.13	20.02	13.83	12.89	11.9
WBGene00011181	R09H10.3	N2 Down	-0.517726	0.00028185	0.00707143	101.28	109.7	104.59	79.83	75.91	70.12	0.119285	0.515212	0.843288	75.47	89.45	88.68	82.62	72.21	82.8
WBGene00005016	sqt-1	N2 Down	-0.592555	0.000277298	0.00698121	678.84	850.84	883.07	489.96	562.25	676.65	-0.00948533	0.952188	0.990648	715.55	721.88	699.85	573.06	745.81	477.66
WBGene00009514	F37H8.5	N2 Down	-0.568361	0.000268868	0.00678067	111.89	99.22	105.9	77.18	71.58	83.54	0.108978	0.573731	0.864272	82.67	92.47	87.83	67.44	81.37	85.62
WBGene00020915	nol-5	N2 Down	-0.523634	0.000266532	0.0067334	152.45	133.14	149.13	105.17	113.42	111.96	-0.107077	0.48119	0.825971	157.14	159.66	157.9	120.63	137.89	110.15
WBGene00018640	F49E10.2	N2 Down	-0.634265	0.000261324	0.00662475	10.53	13.78	12.78	7.33	8.03	10.26	-0.175744	0.321686	0.724115	12.91	14.69	12.82	9.91	13.56	6.86
WBGene00004025	phy-2	N2 Down	-0.811243	0.000259852	0.00659889	54.7	43.76	59.58	22.02	36	36.14	-0.424972	0.011749	0.156472	28.19	39.49	40.7	31.01	22.63	14.53
WBGene00020107	R151.2	N2 Down	-0.513601	0.00025951	0.00659889	101.41	105.14	105.16	71.77	89.71	72.99	-0.201864	0.12381	0.50913	97.82	101.68	104.54	79.18	79.96	62.59
WBGene00021546	laat-1	N2 Down	-0.562002	0.000252552	0.00643588	38.97	36.66	35.84	22.12	29.29	28.81	-0.0104221	0.944909	0.989619	29.92	32.46	38.44	30.19	29.13	24.58
WBGene00000990	dhs-27	N2 Down	-0.783148	0.000252034	0.00643391	22.06	16.97	22.73	11.56	11.45	14.54	0.0884199	0.59621	0.87387	11.5	15.01	14.06	13.76	12.35	10.64
WBGene00005001	spp-16	N2 Down	-0.692498	0.000251065	0.00642039	42.36	46.86	44.3	32.95	24.48	30.45	-0.108248	0.579565	0.866094	43.65	43.32	44.74	31.15	31.15	35.24
WBGene00010673	K08E7.5	N2 Down	-0.672091	0.000243127	0.00623925	15.83	17.85	19.83	11.27	10.13	13.49	0.00705394	0.969402	0.994272	14.41	13.93	13.57	13.09	15.95	8.38
WBGene00000183	arf-3	N2 Down	-0.480258	0.000240508	0.00618292	492.35	593.89	558.93	368.22	459.77	463.02	-0.111321	0.374259	0.758482	478.67	541.38	548.04	475.85	408.09	342.88
WBGene00019346	K02G10.5	N2 Down	-0.727411	0.000238846	0.00615102	5.63	4.83	5.66	3.47	3.09	3.76	-0.228573	0.150026	0.549124	5.1	5	4.97	4.19	4.02	2.73
WBGene00012324	rhy-1	N2 Down	-1.19983	0.00023233	0.00601504	7.59	3.32	3.05	1.34	2.14	1.36	-0.379938	0.0725674	0.410934	3.44	4.86	6.11	4.41	2.59	2.08
WBGene00007375	C06C3.4	N2 Down	-0.902422	0.000230796	0.00598594	7.09	7.51	6.02	3.12	2.69	4.38	-0.195958	0.375488	0.759802	6.44	5.51	5.13	3.82	5.56	2.96
WBGene00018159	F37F2.2	N2 Down	-0.551356	0.000230418	0.00598594	82.49	88.87	92.9	62.1	62.68	71.91	-0.00721281	0.965559	0.993698	69.3	74.51	77.79	64.01	62.61	53.73
WBGene00009915	F52A8.1	N2 Down	-0.499614	0.000229557	0.00597502	236.81	288.55	292.88	200.3	200.65	230.32	-0.016865	0.90697	0.978869	219.48	235.51	271.72	230.22	198.85	181.19
WBGene00194982	Y17D7B.10	N2 Down	-1.25472	0.000225071	0.00586873	6	6.33	7.41	2.07	4.28	5.93	-0.338339	0.20456	0.617995	8.8	5.38	4.21	7.67	3.21	3.25
WBGene00015135	cyp-23A1	N2 Down	-1.09546	0.000221568	0.00578771	1.5	1.9	2.39	0.72	0.59	1.09	-0.284782	0.187207	0.596178	1.65	1.96	1.8	1.52	1.31	0.84
WBGene00004224	ptr-10	N2 Down	-0.950411	0.000221102	0.0057859	4.3	3.6	5.42	1.96	1.76	3.06	-0.32492	0.0641569	0.38822	3.37	2.89	3.48	2.82	2.23	1.5
WBGene00010524	K03B8.6	N2 Down	-0.63505	0.00021775	0.00571868	20.41	27.02	29.17	16.61	16.52	19.49	-0.367031	0.0589206	0.373173	15.26	24.02	21.99	19.99	11.62	8.35
WBGene00001427	fkb-2	N2 Down	-0.403017	0.000217238	0.00571552	1215.54	1394.17	1267.96	1058.36	1098.57	1072.28	0.153389	0.36791	0.756424	1297.86	1271.4	1301.91	1181.17	1157.28	1192.22
WBGene00020343	acs-3	N2 Down	-0.919598	0.0002148	0.00566157	4.25	2.95	4.26	1.6	2.1	2.39	-0.129743	0.55232	0.858125	2.01	2.88	2.96	1.81	2.78	1.4
WBGene00010573	K04H4.2	N2 Down	-0.602656	0.000212442	0.00563541	61.65	77.81	67.57	44.17	43.2	57.6	-0.143525	0.417937	0.788267	87.55	93.04	88.99	63.62	94.52	48.69
WBGene00009635	F42F12.3	N2 Down	-0.730095	0.000208333	0.00555124	20.06	20.23	22.86	15.28	11.38	13.48	-0.0803814	0.618363	0.88263	13.56	14.04	14.89	13.16	10.93	9.78
WBGene00015216	valv-1	N2 Down	-0.892769	0.000203395	0.0054495	28.84	25.87	34.2	12.07	16.3	20.15	-0.112303	0.605234	0.877497	18.23	27.16	26.57	20.5	15.27	17.94
WBGene00003097	lys-8	N2 Down	-0.576772	0.000201039	0.00539627	249.74	231.59	216.56	178.87	165.36	163.46	0.0607519	0.742327	0.928694	230.24	183.32	188.53	164.83	176.22	180.9
WBGene00022415	Y102A11A.5	N2 Down	-0.915466	0.000193566	0.00522449	171.02	227.39	275.71	86.03	110.16	162.37	-0.0255123	0.873876	0.971084	146.52	207.75	185.13	187.46	157.87	107.13
WBGene00020083	R57.2	N2 Down	-0.84279	0.000189417	0.00512198	31.23	29.07	36.75	13.89	17.83	24.22	0.0135456	0.935657	0.987413	20.78	26.33	22.7	26.61	21.39	13.25
WBGene00044530	F32D1.11	N2 Down	-1.01239	0.000188382	0.00510344	48.46	56.74	77.28	20.66	23.43	42.51	-0.132453	0.407199	0.781721	33.32	42.39	38.73	37.25	31.12	20.52
WBGene00019021	F57H12.6	N2 Down	-1.10775	0.000187557	0.00509514	104.83	138.95	203.89	40.23	47.63	97.64	-0.0710375	0.604929	0.877497	149.3	162.87	157.83	171.54	120.89	92.31
WBGene00006408	tag-18	N2 Down	-0.449066	0.000185968	0.00506625	218.03	217.85	218.32	175.16	181.05	169.77	0.00514967	0.975059	0.996097	168.91	201.61	177.53	149.19	161.89	145.41
WBGene00195164	K12B6.11	N2 Down	-1.05348	0.000179882	0.0049096	22.59	23.96	25.72	13.25	10.56	8.95	0.0978023	0.709499	0.916753	11.57	22.42	20.75	12.6	17.94	18.46
WBGene00005002	spp-17	N2 Down	-1.17462	0.000178483	0.00488971	720.99	472.28	1111.68	154.64	275.95	423.2	-0.451928	0.0511592	0.349503	321.65	495.79	544.51	224.79	209.91	270.6
WBGene00013118	Y51H4A.24	N2 Down	-0.674902	0.00017762	0.00487519	9.79	12.88	10.19	7.77	7.19	6.85	-0.286141	0.146727	0.543391	6.59	8.21	6.82	4.46	4.61	5.09
WBGene00003947	pbs-1	N2 Down	-0.407715	0.000175604	0.00482894	270.79	279.03	279.08	215.29	242.87	229.89	0.0976062	0.574123	0.864386	275.75	278.9	284.18	238.43	250.29	256.34
WBGene00008925	F17H10.1	N2 Down	-0.861503	0.000175037	0.00482244	31.54	19.71	22.32	13.25	15.06	13.61	-0.411733	0.00768808	0.121174	16.56	21.14	21.32	16.57	11.28	9.46
WBGene00007868	C32H11.5	N2 Down	-1.14286	0.000174129	0.00481857	7.05	4.58	4.26	2.12	2.32	1.81	0.191757	0.40291	0.779581	4.41	4.24	5.51	4.74	6.36	3.25
WBGene00013740	hut-1	N2 Down	-0.54236	0.000174392	0.00481857	33.76	41.43	45.1	29.16	33.72	37.38	-0.165101	0.256024	0.662544	38	47.05	37.96	37.06	28.75	29.96
WBGene00023416	spi-1	N2 Down	-1.00973	0.000168843	0.00468715	33.29	28.04	35.35	10.41	13.65	22.34	0.25936	0.150428	0.549368	19.24	21.16	20.65	21.23	22.98	18.28
WBGene00000902	daf-6	N2 Down	-0.666208	0.000167813	0.00466743	3.36	3.44	3.82	2.07	2.68	2.44	-0.23952	0.18424	0.592524	2.77	3.22	3.56	2.89	2.6	1.41
WBGene00022793	ZK686.3	N2 Down	-0.511935	0.000167219	0.00465981	171.42	159.52	181.31	129.92	130.09	132.59	-0.160579	0.2366	0.647439	129.4	155.18	146.9	136.38	100.3	90.61
WBGene00008123	ent-4	N2 Down	-0.829456	0.000165784	0.00462864	12.23	10.13	11.97	8.01	6.34	6.02	-0.252374	0.132913	0.524096	8.93	7.74	9.92	8.24	5.93	4.41
WBGene00009057	cept-1	N2 Down	-0.751676	0.000164685	0.00460677	23.82	20.3	24.22	15.74	11.89	14.92	-0.282777	0.0502266	0.347483	19.75	22.23	21.19	15.83	14.69	12.61
WBGene00016195	C28H8.4	N2 Down	-0.496605	0.000162815	0.00456321	198.17	230.05	222.9	138.15	178.73	169.61	-0.0107914	0.940817	0.988594	150.94	193.86	186.61	176.42	132.64	125.8
WBGene00018041	F35D2.3	N2 Down	-0.817632	0.000157069	0.00441063	7.43	7.98	8.85	4.46	3.91	5.77	-0.0755678	0.695083	0.912403	6.04	6.93	8	8.29	4.98	3.92
WBGene00011107	R07E3.6	N2 Down	-0.945952	0.000154787	0.00436332	10.09	9.82	15.53	4.84	5.28	8.2	-0.282039	0.0933529	0.457646	9.01	9.66	9.51	7.91	8.04	3.91
WBGene00009889	F49E11.2	N2 Down	-0.930066	0.000149661	0.00422699	9.21	11.37	11.18	4.12	4.73	7.84	-0.295309	0.0756554	0.419136	9.27	10.86	11.5	7.72	8.47	5.35
WBGene00007848	cytb-5.1	N2 Down	-0.667392	0.000147808	0.00418726	216.52	198.03	247.71	157.71	129.01	160.7	0.0545114	0.70342	0.915276	172.28	191.57	186.81	196.76	148.46	136.76
WBGene00003934	pat-10	N2 Down	-0.41903	0.000146516	0.00416231	2148.29	2319.95	2465.77	1848.27	1854.47	1897.04	-0.0687681	0.635775	0.889263	1985.47	2201.98	2148.07	1721.07	1738.77	1481.82
WBGene00015781	C14F11.6	N2 Down	-0.863739	0.000144466	0.00411207	99.67	103.68	132.31	48.13	56.76	84.99	0.104308	0.44348	0.805856	85.6	93.74	88.82	98.92	92.62	57.44
WBGene00044339	nspc-4	N2 Down	-1.13193	0.000143802	0.00410919	73.83	54.83	67.79	17.52	20.67	41.68	-0.399383	0.0932938	0.457646	39.21	73.75	82.45	49.18	33.76	29.76
WBGene00013820	Y116F11B.2	N2 Down	-1.25681	0.000140435	0.00402874	1.33	1.15	1.17	0.32	0.35	0.47	-0.171207	0.492339	1	0.18	0.28	0.51	0.29	0.09	0.19
WBGene00007692	C23H4.3	N2 Down	-0.980005	0.000138994	0.00400185	4.78	4.18	6.45	3.14	2.2	2.27	-0.615387	0.00361096	0.0731635	4.46	4.2	3.95	1.68	2.59	1.95
WBGene00008354	gcsh-1	N2 Down	-0.645737	0.000139223	0.00400185	55.49	62.49	62.24	45.28	37.13	41.6	-0.327806	0.0508183	0.348464	46.57	46.85	58.34	38.61	32.55	27
WBGene00014138	clec-186	N2 Down	-0.588463	0.000136713	0.00394524	33.93	29.86	33.96	22.83	23.46	24.34	-0.395338	0.00531615	0.0958466	25.24	26.37	24.87	18.82	15.82	13.76
WBGene00008598	spin-3	N2 Down	-0.936299	0.000135514	0.00391836	2.67	3.02	2.98	1.75	1.19	1.57	-0.675511	0.00223048	0.0521694	3.07	2.29	2.26	1.34	1.16	1.07
WBGene00010337	F59F4.2	N2 Down	-0.434066	0.000135031	0.00391214	587.83	625.31	635.65	510.6	481.16	513.7	0.199646	0.289266	0.694442	569.79	622.5	630.99	529.04	580.7	606.71
WBGene00020104	R148.5	N2 Down	-0.775632	0.000127409	0.00370603	35.67	26.91	39.82	19.29	20.69	23.25	-0.0100744	0.942614	0.988991	25.29	27.68	24.21	23.33	23.76	18.16
WBGene00019537	K08D12.3	N2 Down	-0.508607	0.000119211	0.00350245	786.82	848.3	808.72	545.26	685.96	675.19	0.205492	0.263291	0.670723	804.97	874.71	869.85	784.16	784.24	884.93
WBGene00006610	tre-4	N2 Down	-0.793098	0.000115733	0.003414	3.6	4.02	3.79	2.58	2.05	2.25	-0.427331	0.0520146	0.351933	3.96	3.97	2.55	2.24	2.77	1.26
WBGene00017947	mth-2	N2 Down	-1.11234	0.000114808	0.00340157	3.29	2.16	2.59	1.48	0.75	1.15	-0.624918	0.00566395	0.0993997	2.73	2.27	1.63	0.93	1.37	0.88
WBGene00004219	ptr-4	N2 Down	-0.874183	0.000115078	0.00340157	22.44	22.21	30.49	10.86	12.68	18.64	-0.31063	0.0432325	0.321264	19.41	20.17	20.52	17.33	15.84	8.53
WBGene00020009	R11F4.3	N2 Down	-0.70202	0.00011494	0.00340157	6.34	6.67	7.25	3.98	5.04	4.57	-0.203917	0.247042	0.656359	7.37	8.39	7.88	5.32	6.74	4.63
WBGene00020396	T10B5.10	N2 Down	-0.696065	0.000114441	0.00340157	10.63	15.08	11.58	6.69	9.1	8.93	0.0425027	0.7917	0.944251	10.27	11.19	11.9	11.17	11.14	7.04
WBGene00012804	Y43F4B.7	N2 Down	-0.534943	0.000109979	0.00328406	12.31	14.41	12.92	9.19	10.36	10.25	-0.303132	0.050974	0.348937	11.11	13.61	11.82	10.99	7.74	6.34
WBGene00013435	Y66D12A.9	N2 Down	-0.562398	0.000108188	0.00323722	79.85	71.72	79.69	55.3	60.34	55.14	-0.00172376	0.992253	0.998081	68.98	75.8	77.37	58.15	61.55	63.06
WBGene00011119	mpc-1	N2 Down	-0.559717	0.000106335	0.0031883	138.23	141.81	158.59	108.05	100.44	116.46	0.0700121	0.698063	0.913357	118.96	162.06	172.09	174.14	114.84	114.12
WBGene00006636	tsp-10	N2 Down	-0.730818	0.000105043	0.00316256	31.27	38.19	33.06	25.3	19.05	20.89	-0.0528779	0.764286	0.934607	24.75	23.11	25.41	19.81	19.08	19.5
WBGene00007112	B0035.13	N2 Down	-0.655416	0.000101958	0.003076	68.02	98.12	81.53	56.43	51.2	60.54	-0.100984	0.580773	0.866822	80.36	67.76	72.28	51.41	59.5	57.11
WBGene00015270	C01B4.6	N2 Down	-0.889758	0.000101397	0.00306543	12.02	9.28	13.92	6.41	5.93	7.14	-0.481616	0.0355178	0.290018	4.73	4.08	4.71	2.09	2.47	2.61
WBGene00044734	Y19D10A.16	N2 Down	-0.889758	0.000101397	0.00306543	12.02	9.28	13.92	6.41	5.93	7.14	-0.481616	0.0355178	0.290018	4.73	4.08	4.71	2.09	2.47	2.61
WBGene00013765	cdkr-3	N2 Down	-0.572404	0.000100874	0.0030623	30.71	27.76	29.96	19.82	21.88	23.15	-0.180747	0.185939	0.593963	21.73	25.74	24.93	20.41	20.15	13.73
WBGene00019962	cysl-3	N2 Down	-0.677477	0.000100612	0.0030623	30.66	24.88	29.62	17.57	19.69	20.15	-0.0786707	0.589822	0.871189	21.16	22.43	23.71	21.26	17.3	15.37
WBGene00004788	sft-4	N2 Down	-0.513002	9.90764e-05	0.0030266	129.61	127.03	132.39	101.62	97.88	98.12	-0.165022	0.237055	0.647662	120.3	125.38	135.45	101.03	99.2	84.13
WBGene00004398	rol-8	N2 Down	-0.676142	9.84038e-05	0.00301235	504.65	674.05	667.14	371.74	376.21	490.37	0.14275	0.40939	0.782586	635.68	591.17	598.03	498.92	663.66	523.59
WBGene00021236	pud-1.2	N2 Down	-1.36588	9.60917e-05	0.00296846	473.2	300.03	982.6	97.51	51.5	249.79	-0.108983	0.594293	0.873424	1682.99	300.56	354.82	58.95	451.36	569.33
WBGene00004993	spp-8	N2 Down	-0.64188	9.53897e-05	0.00296357	85.62	79.04	72.18	57.83	51.75	54.13	-0.352435	0.0301816	0.270405	61.13	45.17	50.92	38.14	34.21	29.6
WBGene00006947	wrt-1	N2 Down	-0.938526	9.46017e-05	0.00294536	56.05	66.04	88.47	25.51	36.68	48.6	-0.220608	0.219093	0.634164	35.06	52.75	50.25	44.37	37.81	19.67
WBGene00044338	nspc-3	N2 Down	-1.00102	9.34636e-05	0.00292239	63.88	55.89	80.43	39.84	33.57	43.25	-0.312514	0.174156	0.577129	53.84	72.76	81.68	44.7	57.33	36.95
WBGene00004512	rrn-1.1	N2 Down	-1.13563	8.78289e-05	0.00276396	357.53	332.54	283.67	204.98	101.04	88.56	0.228106	0.238557	0.649014	167.91	334.92	321.34	363.33	262.25	224.79
WBGene00013852	hhat-1	N2 Down	-0.816949	8.75374e-05	0.00276074	22.42	21.75	27.89	10.49	15.26	17.23	-0.094314	0.557463	0.860062	17.16	20.61	18.24	15.45	18.49	10.77
WBGene00018418	F44E2.4	N2 Down	-0.904516	8.67716e-05	0.00274846	43.93	28.13	41.5	17.93	19.22	25.27	-0.230017	0.0979552	0.466544	24.98	25.44	22.57	22.41	19.12	12.23
WBGene00023209	ZC513.7	N2 Down	-0.646702	8.63401e-05	0.00274074	642.83	593.13	680.21	374.23	431.97	519.43	0.0457581	0.749426	0.930115	531.49	573.7	578.11	545.75	466.73	440.2
WBGene00019805	R01B10.3	N2 Down	-0.662519	8.52833e-05	0.00271901	75.42	71.75	74.9	49.19	56.36	45.91	0.0448844	0.814672	0.953505	52.26	56.13	58.64	46.23	47.57	46.05
WBGene00000182	arf-1.2	N2 Down	-0.415323	8.49812e-05	0.00271531	422.86	469.01	465.91	369.28	371.97	373.46	0.0422368	0.75901	0.932285	411.05	433.61	452.44	412.46	375.98	338.89
WBGene00002071	ile-2	N2 Down	-0.529627	8.22899e-05	0.00264087	57.02	59.07	64.28	45.66	43.22	47.34	0.00614678	0.968626	0.993844	51.74	52.42	53.7	43.92	48.01	41.07
WBGene00044797	F13E9.13	N2 Down	-1.17924	8.15846e-05	0.002624	2.23	3.04	3.1	1	0.92	1.28	-0.701879	0.00486842	0.0899536	2.15	3.14	3.76	1.54	1.07	1.15
WBGene00003577	ndg-4	N2 Down	-0.697722	8.15047e-05	0.002624	14.87	14.72	15.62	9.05	12.14	8.72	-0.41205	0.0092319	0.13545	14.24	14.65	15.87	9.33	9.66	8.5
WBGene00009371	F33H2.8	N2 Down	-1.08816	8.03184e-05	0.00260046	7.5	4.44	6.53	2.28	3.4	2.8	0.0503777	0.804082	0.950044	4.37	4.69	4.96	4.45	5.16	3.31
WBGene00017594	F19C7.4	N2 Down	-1.1167	7.95241e-05	0.00258047	3.1	4.65	2.88	1.95	1.33	1.18	-0.45286	0.0189265	0.208027	3.24	3.01	2.94	2.04	2.01	1.4
WBGene00020557	T19B4.3	N2 Down	-0.512676	7.9447e-05	0.00258047	109.89	123.67	124.19	94.49	91.06	88.09	-0.104626	0.495902	0.832182	96.79	113.66	120.03	97.86	82.03	76.62
WBGene00004513	rrn-1.2	N2 Down	-0.920896	7.91577e-05	0.00258005	245.54	340.89	181.8	153.7	121.51	132.66	0.31348	0.241952	0.651242	131.18	317.48	174.13	324.88	148.74	320.39
WBGene00016912	clec-86	N2 Down	-1.35038	7.37336e-05	0.0024249	12.39	5.84	9.64	3.94	1.71	1.61	-0.517431	0.0471727	0.335724	16.65	13.19	12.24	2.99	6.05	9.01
WBGene00008594	clec-57	N2 Down	-0.914342	7.30746e-05	0.00241411	10.78	12.03	14.13	7.49	4.89	7.43	-0.337607	0.0488325	0.342531	13.35	11.69	12.25	8.32	9.89	6.25
WBGene00013007	Y48E1B.8	N2 Down	-1.24328	7.18057e-05	0.00237756	92.96	53.4	60.88	37.68	14.86	18.83	0.21908	0.413539	0.785817	51.22	35.42	32.9	24.23	54.28	51.16
WBGene00000198	art-1	N2 Down	-0.530761	7.14571e-05	0.0023714	240.32	221.51	235.56	172.95	183.63	172.6	-0.100826	0.45479	0.813496	166.11	181.06	200.03	167.69	139.56	124.69
WBGene00002282	let-4	N2 Down	-0.934502	7.12051e-05	0.00236842	24.51	16.05	22.93	10.34	9.61	13.9	-0.253274	0.0822008	0.432994	12.47	12.67	12.13	10.95	9.94	5.98
WBGene00003681	nhr-91	N2 Down	-0.854565	7.06662e-05	0.00235586	14.47	10.68	12.72	7.09	6.47	8.82	-0.109838	0.51606	0.8433	12.96	11.71	11.25	9.46	11.38	7.15
WBGene00018293	F41E6.12	N2 Down	-0.758491	6.75503e-05	0.00227274	24.19	32.02	29.52	14.2	17.8	21.72	-0.194334	0.25689	0.663505	16.51	25.42	20.43	17.62	15.13	12.74
WBGene00006472	tag-123	N2 Down	-0.569092	6.72809e-05	0.0022689	42.33	39.77	39.59	29.98	28.55	30.8	-0.066358	0.605653	0.877836	31.75	35.12	35.56	30.57	29.72	22.94
WBGene00012582	clec-8	N2 Down	-0.989087	6.57037e-05	0.00222085	3.65	5.36	5.39	2.79	2.24	2.09	-0.613231	0.00531446	0.0958466	3.35	3.11	3.55	1.61	1.59	1.68
WBGene00010738	K10D3.4	N2 Down	-0.881347	6.44125e-05	0.00218733	60.9	45.81	56.51	28.23	24.87	38.67	-0.190871	0.298698	0.702393	54.67	53.99	47.4	35.26	52.73	27.16
WBGene00015064	B0228.7	N2 Down	-0.725515	6.33242e-05	0.00215538	40.94	43.22	55.68	27.12	28.31	34.88	-0.24115	0.0981202	0.466841	56.07	49.43	54.34	40.46	38.62	32.37
WBGene00018146	F37C4.6	N2 Down	-0.73153	6.31353e-05	0.00215398	42.3	43.56	39.62	23.29	23.52	28.6	-0.189012	0.348821	0.743206	30.74	31.73	32.28	17.94	25.74	26.05
WBGene00008964	mltn-9	N2 Down	-1.10154	6.02742e-05	0.00206216	9.91	8.51	12.63	2.81	4.22	6.67	-0.386552	0.0156532	0.187112	6.04	8.25	7.59	6.24	4.45	3.43
WBGene00019285	cbn-1	N2 Down	-0.921123	5.9288e-05	0.0020418	6.42	6.89	8.95	3.24	3.73	5.16	-0.236505	0.129908	0.519632	5.38	5.64	5.94	4.62	4.42	3.06
WBGene00044094	fitm-2	N2 Down	-0.558483	5.84722e-05	0.00201847	37.88	37.94	38.61	24.75	29.83	30.33	-0.265614	0.0683043	0.399228	28.97	36.43	35.48	28.83	22.66	19.13
WBGene00015295	acl-12	N2 Down	-0.764133	5.79946e-05	0.00201149	6.76	7.28	6.19	4.19	4.66	3.77	-0.479514	0.00857162	0.129864	9.63	7.38	7.68	5.11	5.5	3.8
WBGene00012186	mlt-11	N2 Down	-0.989409	5.74557e-05	0.00199754	89.36	55.86	83.7	32.74	35.58	47.64	-0.216039	0.254954	0.661942	55.78	51.09	43.45	37.19	48.58	23.86
WBGene00008511	F01G10.9	N2 Down	-1.10506	5.64749e-05	0.00196813	12.27	14.5	21.81	4.7	6.55	9.97	-0.519495	0.00875636	0.131355	7.3	13.02	10.48	8.26	4.99	4.17
WBGene00011952	T23F6.5	N2 Down	-1.24499	5.60512e-05	0.00195804	2.52	2.86	3.85	0.64	0.88	1.73	-0.44698	0.0730671	0.412387	1.05	2.38	1.87	1.58	0.9	0.51
WBGene00000996	dif-1	N2 Down	-0.486412	5.52768e-05	0.00193562	72.36	74.14	80.09	56.76	58.43	60.53	-0.00386309	0.978397	0.99667	68.19	68.32	69.93	60.54	62.08	50.77
WBGene00018928	F56B3.2	N2 Down	-0.76907	5.51945e-05	0.00193562	21.35	16.82	20.93	10.85	14.19	12.01	0.0511049	0.730962	0.924619	16.21	15.71	14.09	15.15	14.33	11.34
WBGene00010321	F59B10.5	N2 Down	-0.985309	5.40352e-05	0.00190126	97.57	119.08	129.19	42.54	50.15	81.77	-0.0135718	0.935461	0.987413	62.31	76.57	77.78	71.63	70.64	40.44
WBGene00001423	fib-1	N2 Down	-0.503244	5.39568e-05	0.00190126	427.54	408.32	409.19	300.75	322.71	333.33	-0.0233186	0.883917	0.972808	413.34	457.02	446.3	348.7	386.68	343.38
WBGene00020704	T22F7.5	N2 Down	-0.898277	5.32647e-05	0.00188322	4.63	5.75	6.02	2.48	2.75	3.79	0.0868417	0.633524	0.888214	4.67	5.19	4.29	4.45	5.07	3.4
WBGene00007938	C34F6.1	N2 Down	-0.958039	5.0738e-05	0.00180702	13.39	12.46	15.51	5.88	5.67	9.99	-0.307609	0.10708	0.483009	13.66	15.18	12.53	8.82	13.09	5.96
WBGene00012635	Y38H8A.1	N2 Down	-0.932928	4.88678e-05	0.00174466	21.39	22.07	27.92	10.48	10.67	16.92	-0.0386669	0.805247	0.950269	13.58	16.91	17.11	15.41	14.09	10.08
WBGene00010749	K10D11.5	N2 Down	-0.776194	4.83245e-05	0.0017295	9.86	8.16	9.87	5.94	5.83	5.5	-0.306639	0.0572606	0.368364	10.07	10.45	10.63	7.09	8	5.81
WBGene00022274	Y73E7A.8	N2 Down	-1.05036	4.57529e-05	0.00164553	13.83	7.91	14.37	5.63	4.98	6.43	-0.175366	0.376276	0.760141	9.67	6.83	5.79	5.71	6.27	4.55
WBGene00001633	gly-8	N2 Down	-0.879633	4.43095e-05	0.00159755	183.88	160.55	201.35	71.98	111.35	127.39	-0.169183	0.234446	0.646515	109	132.37	129.18	96.32	101.45	78.51
WBGene00043062	clec-80	N2 Down	-0.73597	4.32999e-05	0.00156889	31.97	45.21	36.71	22.98	25.02	21.11	0.025016	0.881058	0.972808	38.64	40.04	42.14	34.69	33.69	34.64
WBGene00017688	ttr-35	N2 Down	-0.959262	4.26935e-05	0.00155077	23.27	32.13	29.67	13.47	11.71	18.99	-0.348904	0.0752964	0.418395	25.68	31.17	31.94	16.76	20.51	17.53
WBGene00011094	R07B7.10	N2 Down	-0.877733	4.14532e-05	0.00150947	6.52	8.62	10.03	4.97	4.66	4.48	-0.211604	0.266729	0.674766	4.78	6.63	7.54	5.42	4.75	3.51
WBGene00020509	hex-1	N2 Down	-0.544114	4.07615e-05	0.00149173	17.58	19.79	17.74	12.45	14.8	14.05	-0.0864196	0.566038	0.861358	19.94	20.79	21.02	17.33	20.08	12.38
WBGene00007530	C11H1.5	N2 Down	-1.01454	4.04262e-05	0.00148317	10.2	9.17	13.55	4.45	4.46	7.26	-0.228733	0.205828	0.619573	6.28	8.44	7.82	7.43	5.84	3.25
WBGene00008593	clec-227	N2 Down	-1.11387	3.88175e-05	0.00142774	9.51	8.73	9.44	4.81	2.46	4.72	-0.520033	0.0210459	0.220157	6.95	5.71	5.73	2.49	3.48	3.5
WBGene00018911	F56A4.3	N2 Down	-1.26389	3.86808e-05	0.00142774	87.38	176.72	188.33	30.28	60.42	75.44	-0.0740941	0.569123	1	0.09	0.95	0	0.17	0.04	0
WBGene00003474	mtl-2	N2 Down	-1.09708	3.71617e-05	0.00138075	36.07	44.37	42.78	17.28	23.03	14.87	0.153151	0.561436	0.860062	28.74	38.82	35.55	16.18	32.67	43.51
WBGene00003893	ost-1	N2 Down	-0.46387	3.66125e-05	0.0013673	687.62	804.2	760.72	537.59	644.91	605.15	-0.136485	0.341873	0.740007	665.61	736.61	733.06	572.24	571.14	496.44
WBGene00001071	dpy-9	N2 Down	-0.967144	3.35503e-05	0.00126918	215.01	181.84	243.47	87.6	94.04	151.99	0.0717276	0.653865	0.896289	143.96	154.97	133.19	123.16	145.51	113.98
WBGene00003495	mup-2	N2 Down	-0.734942	3.28244e-05	0.00125144	705.91	566.29	610.34	425.82	387.83	396.56	-0.119496	0.529254	0.848178	642.33	621.34	596.3	382.17	551.25	465.26
WBGene00011128	R07H5.8	N2 Down	-0.70722	3.26333e-05	0.00124741	573.67	489.68	553.24	374.38	334.22	353.39	0.0390475	0.816236	0.95383	421.08	455.18	446.46	369.16	375.76	382.43
WBGene00012126	T28D6.6	N2 Down	-0.611255	3.20892e-05	0.00122984	74.58	69.85	74.27	48.47	55.74	54.15	-0.146083	0.310605	0.714302	61.63	73.64	76.32	58.78	59.04	47.18
WBGene00012199	mltn-3	N2 Down	-0.958004	3.18071e-05	0.00122223	2.32	2.9	3.15	1.07	1.58	1.71	-0.170512	0.400864	0.77814	1.91	2.58	2.05	1.52	1.89	1.39
WBGene00019624	K10C9.3	N2 Down	-0.820863	2.99451e-05	0.00115984	43.84	33.85	44.2	22.76	22.48	27.67	-0.0210492	0.881139	0.972808	31.72	33.65	34.24	31.97	27.65	23.5
WBGene00019220	pfd-2	N2 Down	-0.573965	2.95989e-05	0.00114948	108.68	101.34	104.83	76.37	75.88	78.79	0.129546	0.421528	0.790865	97.18	96.49	96.09	94.42	85.05	84.19
WBGene00219274	T25G12.13	N2 Down	-1.40287	2.9154e-05	0.00113522	1.83	1.98	1.51	0.3	0.59	0.47	-0.282329	0.291772	0.696533	1.59	1.48	2.45	0.42	1.54	1.1
WBGene00002254	lbp-2	N2 Down	-0.490655	2.84551e-05	0.00111694	362	351.31	380.56	275.96	281.15	294.14	0.00236026	0.988187	0.997659	313.86	356.14	340.4	289.13	278.54	264.11
WBGene00009818	acbp-3	N2 Down	-0.837547	2.83777e-05	0.0011169	119.12	124.83	148.18	82.12	60.37	87.79	-0.00425374	0.979856	0.996685	112.23	117.55	115.89	92.22	103.29	85.79
WBGene00021888	Y54G2A.23	N2 Down	-0.544205	2.72371e-05	0.00107491	179.89	206.76	193.89	125.89	156.2	153.59	-0.0318076	0.844487	0.960791	149.27	167.58	176.94	144.9	125.33	129.29
WBGene00012738	eif-3.J	N2 Down	-0.584704	2.70149e-05	0.00106903	81.08	86.99	89.14	60.92	57.13	68.57	-0.0563563	0.75694	0.932285	79.67	91.37	89.91	64.85	67.58	72.39
WBGene00013585	cyp-42A1	N2 Down	-0.974111	2.63901e-05	0.00104714	6.96	6.74	9.75	3.31	3.75	5.04	-0.30192	0.113179	0.492127	6.78	6.93	7.33	6.01	5.93	2.58
WBGene00008408	D2023.4	N2 Down	-0.661087	2.51044e-05	0.0010102	69.41	85.45	69.23	52.81	49.25	50.92	-0.197663	0.217984	0.633563	56.72	74.33	68.75	56.03	48.04	40.33
WBGene00000967	dhs-3	N2 Down	-0.871473	2.47626e-05	0.0010044	68.25	70.89	85.02	49.07	33.36	44.48	-0.43842	0.0107249	0.148144	64.54	64.62	65.36	36.2	40.18	37.95
WBGene00012201	W02B12.1	N2 Down	-0.849441	2.33356e-05	0.000957151	22.94	22.26	27.61	15.88	11.74	14.54	-0.280085	0.15431	0.553946	26.33	26.01	26.48	13.97	19.83	17.73
WBGene00019162	eif-1.A	N2 Down	-0.477438	2.30733e-05	0.000949062	344.16	377.57	391.76	272.3	292.57	312.84	-0.00159996	0.990953	0.997747	344.32	369.15	370.06	316.86	320.91	270.9
WBGene00014047	clec-61	N2 Down	-1.44862	2.27679e-05	0.000939145	1.62	1.9	0.86	0.34	0.37	0.29	-0.536591	0.0436261	0.321894	9.07	2.81	2.95	1.39	2.18	2.62
WBGene00012628	Y38H6C.16	N2 Down	-1.06285	2.21766e-05	0.00091995	26.01	19.87	30.07	11.2	9.07	15.3	-0.126835	0.500641	0.834976	16.01	23.5	18.14	15.26	16.05	12.41
WBGene00000391	cdd-1	N2 Down	-1.09403	2.20467e-05	0.000917168	19.74	12.96	21.52	9.45	6.78	8.31	-0.272775	0.219685	0.63453	20.13	15.32	16.18	9.1	10.5	13.17
WBGene00009215	thn-2	N2 Down	-1.35329	2.14473e-05	0.000897346	8.79	9.73	9.73	3.65	3.71	1.23	-0.56499	0.0272214	0.253937	35.2	13.02	22.51	6.19	11.98	12.51
WBGene00002271	lec-8	N2 Down	-0.792175	2.114e-05	0.000892948	81.9	74.9	69.2	50.96	47.93	39.05	-0.148415	0.366314	0.755453	72.63	68.63	69.47	54.41	50.38	51.2
WBGene00021768	Y51F10.7	N2 Down	-1.05947	2.07167e-05	0.000881939	199.44	195.23	280.35	66.52	123.4	130.55	-0.214955	0.290721	0.695415	75.4	140.65	128.42	81.35	76.64	79.35
WBGene00012608	hphd-1	N2 Down	-0.852731	1.92556e-05	0.000824546	540.14	479.59	440.19	326.3	280.06	237.22	-0.201047	0.313656	0.717319	299.42	443.07	403.58	294.48	206.6	298.43
WBGene00044623	bus-8	N2 Down	-0.642318	1.89366e-05	0.000813269	39.81	43.61	43.17	29.7	26.35	32.38	0.125644	0.52816	0.848178	58.61	49.49	46.79	39.54	62.78	42.08
WBGene00021850	Y54F10AM.6	N2 Down	-1.09689	1.86786e-05	0.000804558	31.63	37.65	50.09	13.33	15.29	25.51	-0.418513	0.0148539	0.182787	20.17	28.66	24.28	20.42	12.98	11.95
WBGene00001604	gln-3	N2 Down	-0.729967	1.84236e-05	0.000796916	346.39	322.71	343.56	195.73	202.14	258.62	-0.0843939	0.604991	0.877497	339.81	341.33	330.7	257.29	305.17	244.4
WBGene00001070	dpy-8	N2 Down	-0.945024	1.83241e-05	0.000796334	235.46	220.78	300.63	101.07	128.16	175.13	-0.00922872	0.939073	0.987903	167.51	194.62	180.28	177.53	167.37	117.99
WBGene00007214	C01A2.2	N2 Down	-0.815071	1.79794e-05	0.000783686	21.03	34.58	33.48	25.07	12.71	38.15	-0.203621	0.271111	0.677953	15.71	21.02	25.78	22.55	25.53	22.78
WBGene00010442	bus-12	N2 Down	-1.08218	1.74216e-05	0.000763935	7.65	9.48	10.53	2.87	3.97	5.7	-0.260609	0.181981	0.588031	6.02	8.66	7.42	5.67	6.26	3.3
WBGene00000039	acn-1	N2 Down	-0.925731	1.72898e-05	0.000760439	58.38	68.96	76.31	26.96	36.35	49.7	-0.18718	0.214756	0.630737	51.46	61.63	58.51	48.62	52.89	33.94
WBGene00003962	pdi-1	N2 Down	-0.66115	1.67854e-05	0.000746234	432.6	388.49	432.5	252.72	282.63	325.93	-0.0850171	0.521157	0.845092	304.78	350.97	340.22	294.08	264.94	232.72
WBGene00008583	ugt-65	N2 Down	-1.0592	1.68135e-05	0.000746234	10.19	7.75	10.65	5.1	3.42	5.08	-0.0767201	0.703573	0.915276	7.99	5.13	6.51	5.2	5.97	4.64
WBGene00012834	Y43F8C.13	N2 Down	-0.693135	1.66572e-05	0.00074382	54.7	46.81	53.5	30.39	37.14	36.31	-0.259464	0.153638	0.553921	32.36	39.76	39.02	23.91	24.81	25.85
WBGene00017075	nap-1	N2 Down	-0.505205	1.58414e-05	0.000711348	436.52	438.98	480.13	325.24	357.85	365.2	-0.118863	0.389178	0.769775	431.42	453.68	447.04	363.71	357.07	307.2
WBGene00012909	spds-1	N2 Down	-0.729701	1.55832e-05	0.000706663	33.73	35.28	41.21	20.65	23.17	27.86	-0.115495	0.451358	0.810522	32.36	38.71	38.91	30.22	31.35	25.72
WBGene00001775	gst-27	N2 Down	-0.564457	1.36922e-05	0.000626751	179.81	170.98	181.89	131.4	135.48	126.99	0.107774	0.543723	0.853437	130.39	143.28	136.35	118.15	120.88	127.18
WBGene00017019	D1014.6	N2 Down	-1.53682	1.35886e-05	0.000623965	0.47	2.56	3.23	0	0.14	0.18	-0.508613	0.0269903	0.253123	1.01	2.46	3.45	0.29	0.9	0.06
WBGene00001790	gst-42	N2 Down	-0.753381	1.35407e-05	0.000623726	41.15	40.88	44.94	29.98	24.03	26.29	-0.233043	0.126026	0.513225	29.85	33.62	31.77	24.07	22.76	20.3
WBGene00016431	C35A11.4	N2 Down	-0.888751	1.34582e-05	0.000621887	9.38	7.89	8.31	5.23	4.27	5.04	-0.275491	0.118444	0.499141	6.58	6.42	6.78	4.97	4.11	4.25
WBGene00001331	erd-2	N2 Down	-0.607113	1.2947e-05	0.000600164	102.35	106.71	113.01	69.7	73.13	87.46	-0.0751798	0.579824	0.866094	87.49	102.53	102.91	85.7	80.64	68.18
WBGene00012796	Y43F4A.1	N2 Down	-1.09731	1.26286e-05	0.00058727	11.39	8.4	14.81	4.39	4.71	6.64	-0.354558	0.0264737	0.249997	9.27	9.12	8.97	7.35	6.94	3.74
WBGene00022176	Y71H2AM.11	N2 Down	-0.742512	1.19088e-05	0.000555568	31.66	28.63	36.8	18.56	20.83	22.99	-0.379637	0.00868647	0.13045	23.46	25.26	30.54	20.77	17.97	12.67
WBGene00017339	F10D7.2	N2 Down	-0.69096	1.07322e-05	0.000503894	8.85	9.88	9.02	5.43	6.54	6.59	-0.169542	0.277092	0.681412	8.31	9.59	9.29	7.6	6.8	5.9
WBGene00008605	mlt-9	N2 Down	-0.839984	1.04044e-05	0.000490081	55.41	62.72	70.05	28.04	37.69	45.79	-0.171578	0.278336	0.683116	44.53	47.62	47.49	41.12	43.27	22.29
WBGene00010296	dgat-2	N2 Down	-1.0658	1.03454e-05	0.00048888	26	31.09	27.47	17.03	9.31	13.26	-0.550782	0.00389429	0.0767513	27.01	25.49	22.9	11.44	17.08	11.83
WBGene00014052	ZK669.2	N2 Down	-1.00936	9.60701e-06	0.00045546	9.45	9.56	12.33	4.58	4.85	6.62	-0.2018	0.289221	0.694442	9.46	10.24	9.8	7.41	9.18	4.81
WBGene00013101	Y51H4A.5	N2 Down	-1.53125	8.87407e-06	0.00042907	1.25	1.3	1.62	0.22	0.21	0.4	-0.497558	0.0630714	0.384579	3	1.23	1.02	0.39	0.69	0.94
WBGene00016235	C29H12.2	N2 Down	-0.842883	8.00437e-06	0.0003896	110.59	111.85	118.92	49.3	82.02	70.98	-0.353171	0.0123948	0.163143	82.98	102.19	109.52	72.22	65.21	54.55
WBGene00018921	sago-2	N2 Down	-1.20472	7.55313e-06	0.00037135	6.68	4.09	4.18	2.3	1.64	2.14	-0.183421	0.301598	0.705419	3.54	4.1	3.16	2.7	2.91	2.33
WBGene00007185	nlp-36	N2 Down	-0.618577	7.38217e-06	0.000364171	397.41	415.92	426.05	324.92	272.72	288.08	0.12486	0.560061	0.860062	279.51	354.26	334.04	291.14	251.31	305.72
WBGene00004336	ret-1	N2 Down	-0.587856	7.3262e-06	0.000362635	220.15	287.25	264.82	155.87	199.89	177.73	-0.289144	0.0589202	0.373173	253.91	309.24	320.6	200.03	204.59	183.43
WBGene00009237	F28H7.3	N2 Down	-0.794901	7.2502e-06	0.000360093	177.75	148.61	166.74	109.04	90.38	103.58	-0.080045	0.646511	0.893103	138.96	130.4	144.11	103	107.84	109.98
WBGene00000988	dhs-25	N2 Down	-0.864079	7.08711e-06	0.000353195	462.36	327.07	392.51	231.32	222.72	233.01	-0.159518	0.415028	0.787001	167.64	304.1	288.07	209.15	165.33	180.44
WBGene00001073	dpy-11	N2 Down	-0.836233	7.06105e-06	0.000353101	287.23	332.82	391.45	151.21	193.97	244.2	-0.242749	0.0588346	0.373173	234.33	290.62	299.13	235.73	197.96	148.53
WBGene00007481	C09F9.4	N2 Down	-0.957935	6.57196e-06	0.000332055	83.13	63.85	85.6	34.07	39.1	51.1	0.141143	0.387796	0.768566	55.23	50.09	52.62	48.67	52.21	45.66
WBGene00004981	spl-1	N2 Down	-0.598605	6.55698e-06	0.000332055	56.29	55.64	55.49	40.87	41.17	38.45	-0.2234	0.0714937	0.408073	42.37	45.2	43.99	36.31	33.14	26.01
WBGene00016422	noah-1	N2 Down	-1.1249	6.13559e-06	0.000315464	134.36	82.51	139.66	45.18	47.69	68.15	-0.346004	0.0187219	0.206714	69.83	73.13	66.85	54.22	55.88	30.89
WBGene00001774	gst-26	N2 Down	-0.61851	5.29625e-06	0.000273272	105.35	108.97	109.39	81.03	75.03	71.78	0.147859	0.42148	0.790865	76.26	92.29	85.45	73.37	75.08	80.94
WBGene00009515	clec-170	N2 Down	-1.1553	4.765e-06	0.00024761	8.35	7.14	8.38	4.07	2.37	3.88	-0.427284	0.0206865	0.218182	9.04	8.14	9.37	4.86	6.23	4.76
WBGene00011407	ppat-1	N2 Down	-1.10771	4.65192e-06	0.000243096	4.06	3.57	5.1	1.72	1.8	2.31	-0.644149	0.00226782	0.0527714	2.86	3.16	3.01	1.85	1.82	0.86
WBGene00016877	C52D10.3	N2 Down	-0.848394	4.33391e-06	0.000227861	40.54	41.95	35.27	19.17	29.01	21.7	-0.252262	0.103752	0.476349	20.25	26.85	28.05	19.91	20.44	12.99
WBGene00001909	his-35	N2 Down	-0.623862	4.03375e-06	0.000216547	190.25	190.95	218.43	137.27	138.05	152.71	-0.082839	0.599941	0.875442	146.43	135.89	135.65	109.58	116.34	101.59
WBGene00012257	lpr-4	N2 Down	-1.12817	3.96903e-06	0.000214651	166.63	115.29	207.55	59.7	69.82	91.77	-0.372648	0.0131814	0.170533	88.55	106.35	98.4	80.52	72.62	40.21
WBGene00022591	cuti-1	N2 Down	-1.09355	3.91253e-06	0.000212382	53.73	50	69.55	21.26	24.6	37.85	-0.197664	0.189589	0.598295	34.86	43.34	39.63	34.41	31.45	21.12
WBGene00011831	T19B10.2	N2 Down	-0.721509	3.89133e-06	0.00021202	261.3	313.59	329.79	160.81	207.86	220.07	-0.0425973	0.782923	0.941607	271.03	291.41	283.45	220.3	258.94	204.15
WBGene00013673	Y105E8A.13	N2 Down	-1.03706	3.80672e-06	0.000208969	11.77	14.76	16.16	6.78	5.59	8.61	-0.0189468	0.918942	0.982329	12.9	10.02	13.96	11.45	12.56	7.21
WBGene00003990	pfn-2	N2 Down	-0.573579	3.66182e-06	0.000202537	248.61	292.63	263.11	176	216.32	198.83	0.00947039	0.951747	0.990648	235.24	256.47	270.4	228.22	205.05	205.59
WBGene00000623	col-46	N2 Down	-1.00384	3.46368e-06	0.000192307	40.72	33.42	40.72	16.16	17.42	25.42	-0.099885	0.490255	0.830036	25.14	27.67	24.57	22.5	23.14	15.75
WBGene00001069	dpy-7	N2 Down	-1.0408	3.39199e-06	0.000189045	220.77	197.02	265.86	83.64	106.19	146.18	-0.0374927	0.778756	0.94116	136.35	155.82	137.26	129.86	134.91	93.59
WBGene00019272	H42K12.3	N2 Down	-1.00621	3.29506e-06	0.000185056	118.43	134.86	168.81	51.04	75.43	89.41	-0.227166	0.105336	0.479747	84.3	107.69	104.61	86.48	80.52	49.81
WBGene00013037	Y49E10.18	N2 Down	-0.725959	3.00828e-06	0.000170922	53.89	54.92	59.85	37.18	32.65	40	-0.180162	0.214001	0.629748	37.75	36.21	34.39	32.15	25.27	23.11
WBGene00020465	T12E12.6	N2 Down	-1.2663	2.67628e-06	0.000153251	4.73	4.54	6.13	1.44	1.61	2.89	-0.417192	0.0151047	0.183593	3.49	4.28	4.11	2.97	2.7	1.74
WBGene00019760	calu-1	N2 Down	-0.929188	2.56636e-06	0.000148706	439.55	406.42	496.73	181.02	260.72	296.34	-0.318163	0.023934	0.234626	329.69	408.83	408.17	275.37	266.76	221.09
WBGene00015623	C09B8.4	N2 Down	-1.30461	2.43043e-06	0.000141391	7.21	7.11	6.55	2.75	3.27	1.62	-0.668484	0.0116357	0.155706	5.14	11.55	10.18	3.67	1.16	4.68
WBGene00003485	mua-6	N2 Down	-1.04686	2.36535e-06	0.00013871	103.8	64.7	96.46	43.29	41.75	45.99	-0.0187132	0.913598	0.981112	63.17	65.92	58.42	46.47	62.03	46.64
WBGene00019318	K02E10.4	N2 Down	-0.986057	2.27539e-06	0.000134515	21.46	18.21	25.64	11.01	9.79	13.26	-0.113843	0.445458	0.807028	16.08	17.15	14.81	13.83	14.38	9.61
WBGene00002393	lpr-1	N2 Down	-1.1117	2.25913e-06	0.000134097	16.76	16.07	20.36	6.95	6.94	10.82	-0.263474	0.137105	0.530673	7.98	9.85	10.06	8.47	7.01	5
WBGene00022114	Y71F9AL.9	N2 Down	-0.509741	2.20471e-06	0.000131401	322.86	335.23	330.44	232.68	268.37	262.31	-0.124294	0.356045	0.748168	311.42	338.03	342.79	279.49	257.53	227.39
WBGene00007696	tram-1	N2 Down	-0.70318	2.19546e-06	0.000131386	104.65	111.78	123.36	63.18	78.23	85.27	-0.246084	0.0530509	0.35494	98.14	113.45	114.97	92.13	75.63	64.54
WBGene00017560	F18C5.5	N2 Down	-1.12098	2.1774e-06	0.000130841	25.3	34.14	36.87	11.53	12.63	19.67	-0.449189	0.0142234	0.17841	19.95	25.4	29	19.59	16.41	9.18
WBGene00021870	samt-1	N2 Down	-0.682918	2.17225e-06	0.000130841	41.5	51.39	49.04	27.15	33.21	35.42	0.0329198	0.833136	0.958486	38.22	45.4	42.99	36.06	44.43	29.63
WBGene00000702	col-128	N2 Down	-0.980578	1.9989e-06	0.000121617	24.2	21.66	27.61	11.31	11.23	16.11	-0.168246	0.295497	0.699633	16.92	18.08	17.42	13.77	16.31	9.46
WBGene00017727	F22H10.3	N2 Down	-0.578173	1.9452e-06	0.000118845	622.7	671.31	664.48	443.49	492.36	505.34	0.0127385	0.945582	0.989619	499.85	570.66	598.07	474.95	423.93	448.81
WBGene00002257	lbp-5	N2 Down	-0.784677	1.90779e-06	0.000117542	78.56	88.18	95.84	59.26	50.86	53.35	-0.177956	0.372609	0.757999	84.49	96.42	92.12	54.22	69.49	65.52
WBGene00019154	glf-1	N2 Down	-1.0881	1.87681e-06	0.000116123	42.3	39.22	55.29	17.47	18.73	28.66	-0.191403	0.275063	0.680399	32.53	39.08	36.34	26.24	35.68	17.95
WBGene00004270	rab-6.2	N2 Down	-0.582795	1.65006e-06	0.000102528	76.9	78.4	83.98	54.97	59.25	60.62	0.0295428	0.829053	0.956786	61.42	71.54	65.7	62.95	61.21	47.85
WBGene00219208	B0365.9	N2 Down	-1.05216	1.63965e-06	0.000102317	34.75	38.72	48.75	16.16	17.95	25.87	-0.105868	0.489276	0.829616	26.8	31.59	33.53	25.96	25.46	20.25
WBGene00235268	Y54G2A.76	N2 Down	-1.17138	1.51212e-06	9.5584e-05	57	54.07	84.37	21.7	26.68	36.7	-0.304577	0.0887447	0.448334	39.25	53.9	48	41.82	35.65	19.07
WBGene00019322	ahcy-1	N2 Down	-0.909161	1.23864e-06	7.93274e-05	2898.21	2119.23	2337.11	1351.59	1390.52	1404.66	0.11931	0.503166	0.836422	2293.76	2358.56	2184.63	1913.34	2145.77	2166.07
WBGene00009686	ent-7	N2 Down	-1.17305	1.17723e-06	7.60615e-05	6.79	8.64	6.99	3.2	3.94	2.1	-0.520961	0.00288033	0.0626414	7.77	6.77	7.18	5.21	4.27	4.85
WBGene00043980	F11D5.7	N2 Down	-1.70078	1.07708e-06	7.02869e-05	1.41	0.68	0.85	0.15	0.1	0.2	-0.815181	0.00221748	0.0520269	1.37	0.75	0.62	0.23	0.27	0.31
WBGene00009408	F35C12.3	N2 Down	-1.06857	1.07023e-06	7.02869e-05	16.41	10.64	15.46	7.69	7.04	8.14	-0.0486143	0.778668	0.94116	9.49	7	7.25	8.59	7.33	6.71
WBGene00001479	fmo-4	N2 Down	-0.648065	1.07823e-06	7.02869e-05	38.27	38.63	40.56	24.82	30.44	26.6	-0.00475952	0.973688	0.995975	25.23	31.41	29.51	28.45	28.57	17.13
WBGene00016210	C29F5.1	N2 Down	-0.605836	1.03459e-06	6.8358e-05	40.6	42.13	45.55	29.06	31.76	31.28	-0.234206	0.116803	0.496848	36.96	42.16	39.17	28.43	30.75	24.41
WBGene00004987	spp-2	N2 Down	-1.11305	1.00411e-06	6.69501e-05	76.75	128.78	113.87	48.1	41.13	58.45	-0.597748	0.00329053	0.0687132	113.18	94.9	84.44	42.97	45.65	52.23
WBGene00010833	M03B6.1	N2 Down	-1.36707	8.86406e-07	5.99227e-05	9.02	8.18	12	3.91	2.76	3.4	-0.34079	0.0826284	0.433421	12.5	14.08	15.29	9.69	8.74	8.01
WBGene00044719	clec-172	N2 Down	-1.57647	8.73077e-07	5.92961e-05	4.97	6.33	7.23	1.21	1.39	1.83	-0.754651	0.0048559	0.089844	4.43	3.19	3.4	0.6	1.35	1.13
WBGene00001077	dpy-18	N2 Down	-0.838532	8.53835e-07	5.82603e-05	149.58	139.44	152.11	68.76	98.19	97.97	-0.192288	0.210958	0.62642	102.93	123.24	120.53	82.73	93.68	75.37
WBGene00012253	clec-50	N2 Down	-1.05813	8.31653e-07	5.70131e-05	241.38	230.4	295.64	105.49	108.04	150.2	-0.427803	0.0498497	0.346281	201.82	182.98	173.98	80.17	100.16	124.83
WBGene00007174	mboa-1	N2 Down	-0.970097	8.07413e-07	5.56125e-05	10.79	10.27	12.83	5.51	5.41	7.14	-0.0840181	0.602858	0.876954	9.32	10.36	10.88	9.36	9.81	5.61
WBGene00007959	C35C5.10	N2 Down	-0.804626	6.82728e-07	4.74723e-05	31.13	39.83	35.41	17.51	23.52	23.83	-0.260965	0.0900878	0.450418	36.44	40.36	48.3	31.07	30.67	25.37
WBGene00003963	pdi-2	N2 Down	-0.88644	6.75013e-07	4.71605e-05	2076.64	1585.06	1972.18	1016.15	1023.08	1219.57	-0.0596362	0.709236	0.916713	1370.34	1518.22	1417.93	1091.52	1274.32	1076.51
WBGene00000882	cyn-6	N2 Down	-0.952227	6.30767e-07	4.46301e-05	356.83	363.54	440.8	167.62	202.6	260.88	-0.0385974	0.763646	0.93432	186.98	218.14	203.76	205.38	167.6	131.16
WBGene00022497	Y119D3B.21	N2 Down	-0.864096	6.32682e-07	4.46301e-05	522.67	433.92	549.33	274.64	270.78	340.6	-0.00116573	0.99562	0.99848	558.98	585.53	548.98	371.82	451.14	477.94
WBGene00077757	E02H4.7	N2 Down	-1.59386	5.98046e-07	4.3018e-05	24.45	18.19	17.7	7.68	4.04	2.72	-0.165099	0.521962	0.845352	18.68	14.44	19.77	6.43	10.33	16.83
WBGene00018343	F42A10.7	N2 Down	-1.26176	5.80037e-07	4.19292e-05	194.61	259.04	157.76	106.78	67.67	66.65	-0.55668	0.0157428	0.187321	250.14	148.53	160.61	62.56	100.86	104.09
WBGene00006956	wrt-10	N2 Down	-1.20265	5.705e-07	4.1445e-05	207.05	179.36	271.67	73.67	80.26	127.18	-0.33204	0.0134384	0.172548	114.67	136.77	131.51	107.07	92.92	59.3
WBGene00001072	dpy-10	N2 Down	-1.06304	5.5864e-07	4.09913e-05	84.88	82.67	115.04	38.52	41.9	58.67	-0.267895	0.0958404	0.461496	59.47	68.79	65.02	57.68	53.55	27.12
WBGene00018138	folt-2	N2 Down	-1.09976	5.23165e-07	3.87779e-05	272.62	198.8	221.55	124.92	113.86	89.38	-0.214457	0.33721	0.735182	134.57	213.65	195.16	140.46	77.44	148.26
WBGene00006948	wrt-2	N2 Down	-1.14222	5.18526e-07	3.86302e-05	52.89	51.59	74.26	20.65	25.52	35.16	-0.271253	0.0697741	0.402224	28.83	36.12	36.11	28.53	27.09	15.85
WBGene00014046	clec-60	N2 Down	-1.33786	4.66251e-07	3.49138e-05	3.37	4.8	3.4	1.65	1.2	1.34	-0.040018	0.855845	0.96385	48.04	8.27	7.74	6.25	21.88	17.76
WBGene00004990	spp-5	N2 Down	-0.775555	4.58875e-07	3.45386e-05	1977.87	2095.11	2274.49	1462.37	1149.86	1417.49	-0.0962584	0.655121	0.896289	2199.44	1629.66	1713.3	985.24	1340.44	1520.39
WBGene00001065	dpy-3	N2 Down	-1.04688	4.35765e-07	3.29692e-05	262.92	255.22	318.11	110.62	126.25	180.45	0.134682	0.403487	0.779581	193.55	204.3	191.68	170.59	209.19	165.13
WBGene00012683	asp-17	N2 Down	-1.80476	2.73012e-07	2.13183e-05	3.65	1.29	2.46	0.37	0.18	0.38	-0.725287	0.00414476	0.0805099	8.33	8.67	8.15	1.43	4.2	3.79
WBGene00008793	F14D7.6	N2 Down	-1.3147	2.29419e-07	1.83059e-05	5.21	5	5.69	2.22	1.41	2.31	-0.570459	0.00629192	0.105272	6.48	6.89	5.23	2.46	3.98	2.32
WBGene00008986	F20G2.2	N2 Down	-0.824218	2.19033e-07	1.75732e-05	64.08	65.62	68.52	44.08	37.03	38.75	0.0160393	0.932526	0.986221	55.33	56.16	51.51	42.26	43.88	48.89
WBGene00000928	dao-2	N2 Down	-1.05578	2.0852e-07	1.69156e-05	1219.1	1184.36	1436.41	531.18	559.82	832.02	-0.106239	0.432672	0.797394	765.23	821.7	792.49	663.84	729.94	476.33
WBGene00012261	lpr-3	N2 Down	-1.21398	2.06727e-07	1.68638e-05	279.26	196.41	296.64	88.83	100.03	142.4	-0.12192	0.357344	0.749099	131.1	159.65	142.78	125.75	129.14	85.29
WBGene00014251	gstk-1	N2 Down	-1.03302	2.05254e-07	1.68378e-05	27.4	31.26	37.25	18.36	15.36	14.52	-0.456242	0.0141181	0.177596	28.41	24.95	25.6	14.76	15.04	15.38
WBGene00008205	sams-1	N2 Down	-1.28343	1.94063e-07	1.60794e-05	444.96	344.91	478.86	195.79	115.43	186.97	-0.229297	0.216446	0.633224	382.58	357.46	359.44	211.71	311.63	239.12
WBGene00006626	tsn-1	N2 Down	-0.812367	1.90076e-07	1.58599e-05	206.98	181.65	206.88	104.19	129.13	133.28	-0.135812	0.380964	0.76327	173.64	191.55	184.33	134.77	153.27	128.3
WBGene00006366	sym-1	N2 Down	-1.20593	1.81835e-07	1.53477e-05	181.38	116.74	181.25	60.79	62.96	83.8	-0.150682	0.329255	0.730155	101.2	99.1	85.25	73.16	84.53	59.33
WBGene00010835	M03B6.3	N2 Down	-1.27989	1.71208e-07	1.46198e-05	23.68	18.61	28.91	7.13	8.73	12.63	-0.346487	0.0366347	0.293508	13.47	15.46	14.59	10.61	12.1	6.17
WBGene00012256	lpr-5	N2 Down	-1.18637	1.6354e-07	1.40471e-05	153.41	118.24	174.37	52.41	59.92	84.65	-0.193321	0.164258	0.567332	77.68	95.38	89.28	80.72	73.13	43.93
WBGene00021448	Y39D8A.1	N2 Down	-1.23573	1.4603e-07	1.27684e-05	3.81	4.01	5.2	1.48	1.71	1.89	-0.495594	0.0246108	0.238178	2.71	2.61	2.81	1.93	1.42	1.04
WBGene00009926	noah-2	N2 Down	-1.18889	1.44889e-07	1.2745e-05	242.31	170.21	255.85	81.31	91	122.78	-0.0830972	0.532113	0.848821	127.8	143.84	132.12	114.81	122.69	86.72
WBGene00022072	cpg-9	N2 Down	-0.618047	1.34025e-07	1.18608e-05	434.03	449.87	472.47	332.79	314.25	322.23	0.0238914	0.90822	0.978869	243.46	404.48	347.01	272.44	282.2	270.78
WBGene00020166	T02G5.7	N2 Down	-0.708689	1.03784e-07	9.35461e-06	112.38	104.82	111.88	71.87	75.91	71.43	-0.228077	0.191979	0.601164	90.3	108.35	99.54	68.02	66.51	71.53
WBGene00001303	emo-1	N2 Down	-0.861272	8.32881e-08	7.64889e-06	788.35	915.5	1025.98	494	506.68	612.12	-0.163158	0.362474	0.754379	726.02	876.11	973.83	624.12	642.07	571.12
WBGene00001064	dpy-2	N2 Down	-1.16758	7.92963e-08	7.37506e-06	155.83	141.41	183.6	54.75	67.53	94.57	-0.053401	0.71146	0.917502	103.1	110.56	99.87	89.08	102.07	65.96
WBGene00015116	pacs-1	N2 Down	-1.01435	7.43404e-08	6.95846e-06	20	31.2	27.29	11.48	15.33	13.68	-0.43527	0.00268728	0.0595834	16.87	20.9	21.56	14.39	12.58	9.65
WBGene00000005	aat-4	N2 Down	-1.01429	6.23317e-08	5.87205e-06	5.42	5.74	6.09	2.51	3.34	3.32	-0.373969	0.0494201	0.344349	3.83	5.54	6.39	3.91	3.36	2.66
WBGene00016957	atic-1	N2 Down	-1.055	6.02441e-08	5.71224e-06	19.71	29.42	28.79	10.61	14.53	15.4	-0.432453	0.00488687	0.0901607	14.27	18.25	20.04	12.34	12.37	8.33
WBGene00004999	spp-14	N2 Down	-0.64697	4.09296e-08	4.06568e-06	1969.8	1807.61	1930.01	1378.67	1264.13	1380.34	-0.0342441	0.867412	0.969114	2530.89	2415.33	2656.43	1598.63	1982.53	2103.64
WBGene00019520	K08B12.1	N2 Down	-1.14096	4.06252e-08	4.06307e-06	63.26	65.51	82.12	25.06	31.3	41.64	-0.184021	0.172251	0.575548	42.65	48.45	47.58	41.12	38.93	24.46
WBGene00020194	T03G6.1	N2 Down	-1.09112	3.78117e-08	3.80777e-06	31.71	33	43.83	14.7	17.13	20.9	-0.22946	0.187874	0.596842	24.09	32.9	28.57	23.75	25.53	12.75
WBGene00019368	K03H6.2	N2 Down	-1.34247	3.24121e-08	3.3566e-06	36.2	41.03	40.39	10.46	9.06	21.56	-0.410819	0.0884634	0.448114	18.96	15.31	16.91	7.84	11.18	9.29
WBGene00044605	ttr-36	N2 Down	-1.16346	2.89589e-08	3.04214e-06	54.1	64.4	70.51	23.01	28.11	34.89	-0.329481	0.117743	0.498746	70.07	69.17	63.62	32.84	44.28	44.25
WBGene00003553	nas-37	N2 Down	-1.2181	2.76213e-08	2.92266e-06	21.41	20.8	30.15	8.43	10.07	13.09	-0.439078	0.0118036	0.157028	18.66	22.23	21.53	14.38	16.63	7.72
WBGene00013238	trap-4	N2 Down	-0.665358	1.58869e-08	1.7312e-06	777.07	789.48	836.57	507.76	555.01	596.27	-0.119427	0.434407	0.799454	679.78	766.23	775.75	584.34	575.62	524.14
WBGene00004225	ptr-11	N2 Down	-0.773586	1.54862e-08	1.70022e-06	20.7	20.98	20.9	12.3	13.25	13.81	0.111762	0.529192	0.848178	20.47	18.51	18.33	17.02	22.62	14.13
WBGene00012615	dct-16	N2 Down	-0.884138	1.40354e-08	1.5765e-06	5535.2	6099.66	5961.17	3626.32	2866.65	3776.21	-0.0096321	0.964014	0.993377	3710.23	4570.95	4455.21	2752.77	3495.22	3631.84
WBGene00009895	scl-2	N2 Down	-1.14894	1.13271e-08	1.31806e-06	41.21	54.18	38.48	23.17	19.23	19.39	-0.61057	0.0106906	0.148133	111.28	53.12	54.43	24.68	36.96	36.47
WBGene00001155	ech-6	N2 Down	-0.98609	7.1479e-09	8.62592e-07	933.61	831.6	842.4	513.6	456.04	424.75	-0.129825	0.477594	0.825479	555.86	720.92	661.01	522.14	407.87	516.76
WBGene00011488	nra-2	N2 Down	-0.831216	5.1499e-09	6.37279e-07	66.29	62.27	68.08	34.86	41.12	43.65	-0.363997	0.00322076	0.0674629	59.08	67.12	65.05	47.28	45.53	32.65
WBGene00004259	pyr-1	N2 Down	-0.704906	4.85844e-09	6.0635e-07	21.26	21.08	22.14	14.05	14.65	14.46	-0.35172	0.0549506	0.362653	28.07	22.86	23.03	14.48	20.73	12.54
WBGene00020269	erfa-1	N2 Down	-0.715534	4.06835e-09	5.12122e-07	84.77	88.78	88.66	53.3	57.07	63.89	-0.262254	0.0607685	0.377639	83.13	92.18	94.33	64.8	71.14	52.29
WBGene00018271	F41C3.5	N2 Down	-0.865449	2.0955e-09	2.8072e-07	286.47	261.49	313.52	157.63	169.09	181.78	-0.221691	0.145532	0.542264	254.02	275.22	279.4	188.62	216.54	165.87
WBGene00019473	cyp-35A5	N2 Down	-1.44037	9.06272e-10	1.27244e-07	3.27	3.49	4.12	1.31	1.11	1.43	-0.442269	0.082127	0.432994	2.15	1.79	2.51	0.63	1.73	1
WBGene00012255	lpr-6	N2 Down	-1.26825	7.88267e-10	1.12846e-07	191.87	154.5	218.15	70.45	72.09	97.8	-0.239702	0.0594405	0.374343	101.67	123.58	116.12	93.28	89.95	63.82
WBGene00001776	gst-28	N2 Down	-1.0241	7.29169e-10	1.06473e-07	43.26	41.07	48.26	24.36	22.17	22.78	-0.343613	0.0873386	0.444895	31.52	37.31	39.05	18.14	25.95	22.47
WBGene00001753	gst-5	N2 Down	-0.960784	1.6963e-10	2.63503e-08	63.38	59.82	64.78	34.42	32.41	36.72	-0.107481	0.598117	0.875093	49.9	47.06	44.76	28.93	37.95	38.8
WBGene00009430	F35E12.6	N2 Down	-1.2113	1.37672e-10	2.23365e-08	46.99	43.27	56.83	23.02	19.41	23.75	-0.60043	0.00369126	0.0741191	64.58	56.4	55.33	24.67	27.78	33.95
WBGene00010139	F56A8.3	N2 Down	-0.768976	1.11466e-10	1.84957e-08	167.56	181.45	187.83	99.59	110.09	122.66	-0.0771343	0.61839	0.88263	145.49	167.38	165.66	132.26	120.84	122.82
WBGene00009526	clec-169	N2 Down	-1.16056	8.62116e-11	1.44697e-08	21.38	21.53	20.89	7.67	10.99	11.32	-0.190477	0.301919	0.705805	17.66	14.57	14.76	11.89	15.3	7.71
WBGene00001430	fkb-5	N2 Down	-1.38558	6.57818e-11	1.14351e-08	239.72	282.8	350.58	79.76	113.43	139.75	-0.356755	0.032287	0.279356	133.34	217.59	199.68	149.78	118.98	92.13
WBGene00008565	acox-1.2	N2 Down	-1.71825	5.19043e-11	9.1314e-09	75.49	62.61	73	22.29	11.49	22.71	-0.434016	0.0383281	0.301756	56.29	47.1	45.3	21.16	39.78	25.14
WBGene00013872	ZC374.2	N2 Down	-1.11035	4.84293e-11	8.62397e-09	4.28	4.33	4.62	1.95	2.18	2.32	-0.433903	0.0196595	0.213288	4.05	4.32	4.13	2.22	2.97	2.22
WBGene00000781	cpr-1	N2 Down	-1.48681	1.136e-11	2.15426e-09	648.09	483.2	607.18	245.57	181.55	181.28	-0.565578	0.0154394	0.185817	729.1	458.67	469.25	190.69	258.58	335.42
WBGene00019550	K09C4.5	N2 Down	-1.2496	1.04178e-11	2.00159e-09	9.12	9.15	10.92	4.5	4.27	3.93	-0.472104	0.0162148	0.190608	4.03	3.4	3.26	2.53	2.35	1.41
WBGene00001399	fat-7	N2 Down	-2.43875	8.65579e-12	1.68522e-09	1.07	1.54	1.44	0	0.04	0	-0.573307	0.00857619	0.129864	18.82	20.84	26.84	0.14	2.53	2.23
WBGene00000213	asm-3	N2 Down	-2.21198	6.29003e-12	1.25818e-09	10.37	9.09	9.78	1.28	0.46	1.99	-0.337524	0.147296	0.544168	9.99	4.36	4.41	0.44	2.58	2.71
WBGene00013690	hprt-1	N2 Down	-0.975942	2.98222e-12	6.04811e-10	101.7	96.22	112.73	54.59	58.84	56.85	-0.350673	0.0240105	0.234778	79.12	93.89	98.7	60.6	60.77	52.6
WBGene00000002	aat-1	N2 Down	-1.0857	2.77531e-12	5.70775e-10	9.43	10.23	9.31	4.57	4.73	5.28	-0.222932	0.161789	0.564451	6.47	7.59	8.28	5.95	5.78	4.24
WBGene00018811	pmt-2	N2 Down	-1.24767	2.34983e-12	4.9964e-10	454.67	361.95	447.34	182.96	170.19	203.08	-0.313047	0.043658	0.321894	272.96	322.48	313.04	204.26	202.68	191.2
WBGene00018393	msra-1	N2 Down	-1.2788	1.10348e-12	2.47893e-10	150.45	228.44	163.1	76.89	78.62	74.85	-0.187271	0.255895	0.662544	137.63	199.62	188.18	136.14	133.62	110.64
WBGene00001244	elo-6	N2 Down	-0.878421	6.79818e-13	1.57567e-10	211.62	213.6	210.97	115	125.3	136.43	-0.331319	0.0616176	0.380878	136.68	207.66	221.71	150.94	109.64	107.5
WBGene00000541	cln-3.3	N2 Down	-1.6963	4.67425e-13	1.11891e-10	6.03	5.49	7.35	1.9	1.5	2.08	-0.599929	0.0155941	0.187112	5.69	4.34	4.31	1.22	3	2.43
WBGene00017301	hach-1	N2 Down	-0.995714	3.45989e-13	8.71056e-11	238.64	238.03	220.63	127.08	130.89	119.6	-0.235307	0.203255	0.61729	119	189.04	178.46	137.05	91.61	108.58
WBGene00004989	spp-4	N2 Down	-1.50233	2.56521e-13	6.57145e-11	314.98	283.14	380.7	116.09	91.9	136.4	-0.19606	0.396488	0.774656	241.55	199.48	203.53	86.26	159.33	167.78
WBGene00009677	F44A6.5	N2 Down	-1.1757	1.50454e-13	3.92308e-11	19.02	23.83	22.81	10.03	9.97	10.73	-0.298737	0.0797287	0.42853	31.37	25.24	26.17	19.45	22.8	13.94
WBGene00014141	ZK899.2	N2 Down	-1.05406	1.39896e-13	3.71411e-11	36.88	34.73	38.52	17.22	19.69	20.14	-0.423177	0.011719	0.15636	25.93	27.92	30.76	17.57	16.45	16.8
WBGene00000722	col-149	N2 Down	-1.87354	7.48933e-14	2.10306e-11	506.24	371.32	613.34	97.5	102.62	165.19	-0.304079	0.126358	0.51367	278.71	321.92	272.18	145.51	215.96	193.36
WBGene00021420	trap-3	N2 Down	-0.893895	5.05386e-14	1.47521e-11	520.93	587.25	567.95	294.67	327.65	359.23	-0.056292	0.758179	0.932285	462.68	532.84	538.95	375.98	396.21	427.17
WBGene00021427	Y38F2AR.9	N2 Down	-0.898245	3.51195e-14	1.04656e-11	662.09	758.73	778.03	399.21	442.56	447	-0.171039	0.34301	0.740709	716.96	691.09	745.21	477.81	504.63	524.08
WBGene00011753	T13F3.6	N2 Down	-1.76377	1.22076e-14	3.87513e-12	70.8	46.27	67.64	17.77	15.53	18.75	-0.563997	0.015686	0.187112	22.41	34.16	31.34	21.74	8.66	13.55
WBGene00022122	trap-1	N2 Down	-0.8609	6.02572e-15	2.04622e-12	545.32	615.16	586.98	312.67	374.98	362.68	-0.0988826	0.584512	0.86869	508.8	566.23	592.26	388.46	432.53	445.63
WBGene00013311	sec-61	N2 Down	-0.884835	5.77148e-15	2.00655e-12	747.41	783.04	796.38	414.75	486.72	466.86	-0.0671459	0.702387	0.91495	648.73	783.47	796.81	546.3	604.29	608.64
WBGene00017719	ldp-1	N2 Down	-1.18247	6.80405e-17	2.83865e-14	219.77	198.02	221.27	92.23	102.69	105.88	-0.440499	0.00572738	0.100126	128.99	166.32	176.63	101.13	93.16	90.28
WBGene00011059	R06C1.4	N2 Down	-1.06361	1.73867e-17	7.46709e-15	1193.95	1334.2	1368.49	604	699.86	716.56	0.025592	0.876844	0.971974	1281.75	1317.69	1382.41	1110.96	1116.91	1065.81
WBGene00015814	oatr-1	N2 Down	-1.09758	1.32483e-17	5.86218e-15	169.3	161.38	178.52	79.31	87.59	90.26	-0.352353	0.0290758	0.265393	147.01	159.16	154.47	94.17	105.21	93.76
WBGene00008621	F09C8.1	N2 Down	-1.26196	5.25284e-19	2.55673e-16	42.07	45.75	39.6	16.93	20.81	19.01	-0.221754	0.272164	0.678965	23.34	17.05	15	14.06	11.32	13.16
WBGene00020216	trap-2	N2 Down	-1.1055	7.32088e-21	4.64781e-18	638.63	736.22	730.9	322.92	352.31	384.64	-0.057258	0.758246	0.932285	607.67	696.67	719.16	482.6	527.59	566.71
WBGene00007565	clec-48	N2 Down	-1.95766	1.17161e-26	1.31598e-23	14.42	19.89	17.84	4.24	4.29	4.83	-0.616971	0.0172521	0.197177	9.08	8.14	7.12	1.8	2.56	5.15
WBGene00013358	abhd-3.1	lin-40 UP	0.251053	0.233931	0.628742	34.54	26.51	25.59	43.39	35.41	37.29	0.4519	0.00131321	0.0345823	21.48	21.23	22.48	29.59	25.48	22.55
WBGene00018645	F49F1.5	lin-40 UP	0.863265	0.00950887	0.0985763	43.53	19.5	15.78	103.27	35.81	60.17	0.856357	0.000690099	0.0210049	50.6	18.3	15.22	42.96	42.99	58.39
WBGene00010897	lact-3	lin-40 UP	0.648038	0.00929365	0.0967945	18.73	13.32	13.73	36.09	26.2	23.16	0.488926	0.00169323	0.0414522	14.98	14.94	14.04	25.81	17.45	12.74
WBGene00000041	aco-2	lin-40 UP	0.340684	0.115246	0.462198	315.17	236.29	243.93	437.44	352.11	354.04	0.52433	0.00100205	0.0281732	257.93	249.34	223.83	306.81	341.15	279.55
WBGene00022104	acsd-1	lin-40 UP	-0.0952186	0.681353	0.896318	10.73	6.88	10.13	9.66	9.61	9.82	0.601738	0.000374714	0.0132364	7.19	6.2	6.28	9.77	9.32	7.39
WBGene00016509	adss-1	lin-40 UP	0.376294	0.0446769	0.275844	153.86	130.74	129.59	227.17	197.81	182.52	0.466443	0.00112577	0.0311379	143.07	140.98	140.8	183.23	170.2	155.98
WBGene00011474	aldo-1	lin-40 UP	0.521345	0.0099234	0.101401	330.89	253.99	245.79	499.76	459.39	411.46	0.952596	4.00405e-10	8.80633e-08	226.68	236.44	218.13	430.31	373.04	377.6
WBGene00017166	aldo-2	lin-40 UP	0.138585	0.461806	0.794416	909.05	669.05	755.59	998.16	946.74	935.05	0.475855	0.0013998	0.0364268	686.13	736.69	686.4	894.25	841.66	800.18
WBGene00006439	ant-1.1	lin-40 UP	0.139522	0.407651	0.767955	4957.72	4333.79	4529.56	6209.92	5497.4	5254.69	0.514564	0.00159087	0.0393704	4209.6	4231.9	4172.61	5378.02	5004.28	5244.93
WBGene00000175	aqp-7	lin-40 UP	0.0902295	0.616268	0.867919	357.39	309.24	312.6	433.51	363	369.6	0.630454	5.03548e-05	0.0025563	265.03	297.12	271.2	440.04	333.8	363.47
WBGene00000214	asp-1	lin-40 UP	0.159418	0.412842	0.770045	5146.07	4057.19	4321	6353.75	5195.69	5337.15	0.59701	0.000894937	0.0259095	3746.66	3336.18	3203.62	4576.19	4298.87	4852.2
WBGene00007605	asp-10	lin-40 UP	0.474882	0.0574758	0.318868	692.13	1011.22	504.32	1205.99	1419.77	937.52	0.64243	0.00033162	0.0119426	393.43	627.31	681.34	1105.58	790.4	566.49
WBGene00000218	asp-5	lin-40 UP	0.288181	0.134354	0.495664	1058.28	880.13	904.01	1500.02	1197.4	1209.12	0.647077	0.000464096	0.0155872	962.74	777.4	759.49	1114.18	1159.58	1211.73
WBGene00000219	asp-6	lin-40 UP	0.225079	0.200599	0.594629	1765.57	1644.79	1555.42	2439.07	2122.32	1924.94	0.535513	0.00120864	0.0326357	1461.34	1270.26	1261.23	1806.66	1588.32	1667.89
WBGene00013447	nars-2	lin-40 UP	0.427739	0.00809005	0.0876421	11.67	12.97	10.82	18.28	19	16.48	0.600079	6.25955e-05	0.00309989	9.7	11.83	11.67	19.35	14.98	11
WBGene00010015	atad-3	lin-40 UP	0.151769	0.385613	0.753262	36.78	32.14	34.97	46.25	38.18	44.2	0.53786	0.000116166	0.00514301	36.56	36.94	31.88	49.14	48.67	36.86
WBGene00015152	B0348.2	lin-40 UP	0.769471	0.0286435	0.210021	3.06	0.85	2.97	7.26	7.55	4.92	0.875302	0.000310369	0.0114693	12.26	8.5	4.93	18.29	16.15	15.37
WBGene00015163	B0361.9	lin-40 UP	0.117789	0.553754	0.839921	19.37	22.19	18.57	23.89	29.46	19.39	0.621256	0.0001873	0.00764679	13.61	11.79	13.68	25.27	17.64	12.41
WBGene00005893	srx-2	lin-40 UP	0.936062	0.00771301	0.0850645	0.26	0.08	0.04	0.75	1.24	0.49	1.15095	1.57866e-05	0.000978482	0.46	0.38	0.04	3.3	1.23	0.88
WBGene00010259	ric-7	lin-40 UP	0.454468	0.00753593	0.0834899	30.6	29.88	27.06	45.69	45.6	42.99	0.405378	0.00126123	0.0337942	32.12	33.01	37.87	49.58	40.56	35.99
WBGene00006464	bath-47	lin-40 UP	0.359606	0.276185	0.672916	2.33	2.42	1.05	4.67	2.3	2.12	1.13025	2.35576e-06	0.000194686	0.58	0.52	0.35	1.32	1.22	1.11
WBGene00007885	ugt-21	lin-40 UP	0.640297	0.00746531	0.0828962	13.72	12.09	8.35	21.15	24.83	17.19	0.645377	0.000638575	0.0197005	7.83	11.64	10.79	21.21	15.53	8.47
WBGene00017852	F27C1.2	lin-40 UP	0.331745	0.00738224	0.0822866	58.01	64.83	63.17	88.61	88.75	83.26	0.513022	0.000438996	0.014854	58.29	64.06	66.98	94.51	71.39	70.37
WBGene00010001	F53F8.4	lin-40 UP	0.852848	0.00733791	0.0819802	30.77	15.47	13.55	72.92	40.99	35.55	0.744266	5.04287e-05	0.0025563	30.14	22.28	21.91	40.56	35.85	36.55
WBGene00020592	ugt-12	lin-40 UP	0.719253	0.00714088	0.0804561	29.68	26.19	21.68	53.61	71.04	32.15	1.07842	4.47111e-10	9.52625e-08	13.44	17.47	17.8	47.78	32.22	20.37
WBGene00043097	C02D5.4	lin-40 UP	0.366961	0.15596	0.530393	62.26	72.88	63.22	85.77	145.14	66.67	0.582964	0.000133295	0.00571577	56.63	65.45	75.23	116.82	90.88	56.36
WBGene00015460	C05C8.1	lin-40 UP	0.357379	0.0789454	0.380564	10.55	10.62	13.96	17.22	16.86	16.93	0.665126	0.00129926	0.0344013	12.78	8.16	9.95	22.12	15.76	9.38
WBGene00021296	Y25C1A.13	lin-40 UP	0.476528	0.00675963	0.0773543	34.42	30.01	31.52	55.28	46.78	49.14	0.47898	0.00126508	0.0337946	24.31	27.42	27.08	36.34	30.65	28.62
WBGene00015605	C08E3.13	lin-40 UP	0.828375	0.0112446	0.110874	80.64	78.27	61.69	333.88	81.77	159.61	1.18345	3.11673e-07	3.34644e-05	249.72	91.79	108.69	226.57	404.37	310.41
WBGene00015333	slc-17.3	lin-40 UP	0.785417	0.00663748	0.0763978	3.04	1.88	2.07	6.88	4.02	4.49	1.13397	1.71796e-10	4.18322e-08	2.28	1.99	2.23	5.48	4.55	3.81
WBGene00007525	C11G10.1	lin-40 UP	0.443938	0.109511	0.449306	5.69	7.29	3.33	7.97	9.83	8.75	0.692419	0.00046627	0.0156218	6	4.42	6.48	11.18	8.12	6.2
WBGene00002253	lbp-1	lin-40 UP	0.633301	0.00650209	0.0753504	79.84	67.84	59.6	148.72	139.98	91.23	0.620621	3.45491e-05	0.00193079	126.26	116.26	118.33	180.25	149.63	143.94
WBGene00015911	C17F4.3	lin-40 UP	-0.00909402	0.979646	0.9928	1.83	1.66	2.21	0.85	1.29	4.16	1.11377	3.23558e-05	0.00182316	1.34	0.36	0.63	6.69	2.56	1.37
WBGene00219423	C23H5.15	lin-40 UP	-0.029214	0.907425	0.971979	6.7	7.25	6.92	8.82	6.92	6.22	0.75589	0.00115984	0.031822	3.64	3.57	4.3	8.42	5.21	5.86
WBGene00016056	C24D10.5	lin-40 UP	0.539222	0.0907026	0.408987	0	0.2	0.13	0.76	0.69	0.12	1.20916	4.70764e-06	0.000350784	0.33	0.54	0.38	2.17	1.29	1.29
WBGene00011362	cest-1	lin-40 UP	0.678139	0.00606539	0.0715981	2.18	3.09	2.11	5.76	4.15	4.05	0.842629	0.00060069	0.0188327	2.44	1.33	1.04	4.39	3.99	1.62
WBGene00003510	mxl-2	lin-40 UP	0.49688	0.00595254	0.0706991	39.11	33.66	31.16	53.77	61.79	51.65	0.680104	8.82278e-07	8.12888e-05	34.11	36.65	37.57	62.68	50.83	39.84
WBGene00009396	clec-65	lin-40 UP	0.477768	0.00589188	0.0702312	82.97	72.86	66.37	116.11	129	106.6	0.567387	0.000611784	0.0190899	71.63	54.36	57.83	90.72	76.79	73.79
WBGene00000677	col-103	lin-40 UP	0.579361	0.00583876	0.0698934	351.1	243.71	242.24	499.13	497.86	470.74	0.804394	7.13864e-08	9.63788e-06	207.38	214.71	195.42	389.94	283.68	289.38
WBGene00007927	C34C12.8	lin-40 UP	0.185987	0.251833	0.649922	101.36	95.08	101.64	137.04	112.9	127.87	0.638202	1.38144e-05	0.000868077	78.09	96.8	91.46	134.88	119.67	108.09
WBGene00007957	C35C5.8	lin-40 UP	0.760554	0.00555379	0.0672051	1.25	1.29	1.45	2.67	2.58	3.61	0.91676	0.000105254	0.00473677	2.02	1.34	1.84	5.93	2.96	2.06
WBGene00013489	col-42	lin-40 UP	0.644654	0.00555517	0.0672051	516.99	316.58	341.44	705.95	808.62	660.9	0.730827	2.23156e-06	0.000185817	351.09	299.19	290.22	575.01	415.26	409.94
WBGene00010256	hrg-3	lin-40 UP	0.881965	0.0054422	0.0660574	59.06	133.69	41.36	256.34	173.58	167.33	1.23292	2.34658e-12	8.64809e-10	55.04	58.02	72.73	191.57	128.69	96.17
WBGene00016452	C35D10.17	lin-40 UP	0.243418	0.20082	0.594632	54.21	59.08	51.46	72.71	79.33	68.5	0.69412	0.00170172	0.0415183	37.59	56.65	53.13	91.97	65.74	66.76
WBGene00007991	C37A5.7	lin-40 UP	0.548695	0.019924	0.163586	3.76	3.75	2.8	6.67	5.59	5.01	0.645606	0.000436348	0.014854	2.74	3.54	2.94	5.31	4.73	3.32
WBGene00016757	C49A9.3	lin-40 UP	0.650145	0.0145265	0.132988	1.85	1.74	2.51	4.89	3.15	3.45	0.699848	0.000422547	0.014587	3.04	2.33	1.93	4.58	3.88	2.84
WBGene00016781	C49G7.3	lin-40 UP	0.20723	0.313377	0.704635	200.45	156.13	155.59	254.33	214.43	196.31	0.619705	0.000626587	0.0194627	180.75	167.33	183.77	226.89	235.17	254.34
WBGene00001910	C50F4.6	lin-40 UP	0.0848533	0.751227	0.922265	3.25	4.29	4.13	4.94	3.95	4.86	0.739971	0.000667913	0.0203848	5.68	6.67	6.7	8.75	11.21	9.95
WBGene00019090	F59A7.2	lin-40 UP	0.809661	0.00489819	0.0609184	14.07	12.95	6.76	28.4	25.63	21.96	0.874037	0.000288865	0.0108213	7.37	10.37	8.47	15.69	14.79	18.65
WBGene00008298	C54D10.3	lin-40 UP	0.299225	0.0490887	0.2902	116.52	120.54	116.93	173.03	143.69	170.24	0.589223	7.55266e-05	0.00358844	162.05	157.18	155.14	219.81	205.59	189.74
WBGene00016920	C54E4.5	lin-40 UP	-0.192802	0.328406	0.714199	17.77	14.53	18.02	15.72	14.57	17.98	0.554939	0.000892632	0.0258977	16.74	13.4	13.21	24.34	19.46	13.81
WBGene00017199	clec-45	lin-40 UP	0.822639	0.0167121	0.146213	1.45	10.25	0.85	22.34	47.86	4.73	2.34224	2.66871e-21	3.30823e-18	1.23	3.05	3.05	21.03	32.28	17.52
WBGene00009395	clec-64	lin-40 UP	0.0246017	0.937859	0.982963	2.33	2.23	1.6	2.88	2.76	1.33	0.800947	0.000584093	0.0184368	1.33	1.21	1.09	2.22	2.32	1.91
WBGene00021586	clec-75	lin-40 UP	0.198417	0.541687	0.834546	2.22	2.39	2.32	3.72	2.71	1.83	0.801268	0.00146447	0.0373516	1.28	1.24	1.76	3.84	2.72	1.95
WBGene00021587	clec-76	lin-40 UP	0.374981	0.17	0.550652	6.11	5.37	3.79	10.25	6.23	6.44	0.798242	2.36901e-05	0.00138766	3.84	2.99	3.17	7.81	5.03	4.06
WBGene00014172	clpp-1	lin-40 UP	0.155629	0.28889	0.683611	37.01	80.12	50.78	93.84	99.74	88.13	0.440822	0.00142197	0.0366541	67.34	79.18	41.55	51.35	47.18	49.48
WBGene00000691	col-117	lin-40 UP	0.068498	0.81073	0.944427	2736.85	1792.08	1523.79	3335.31	1918.59	1850.71	0.802023	0.000126186	0.00551499	1852	1621.8	1386.06	2309.2	2367.91	3112.25
WBGene00019250	H28G03.2	lin-40 UP	0.647283	0.00384576	0.0510508	24.83	21.69	18.04	39.71	32.57	34.94	0.548893	4.4535e-05	0.00234219	23.19	26.32	25.88	34.84	30.62	23.57
WBGene00000733	col-160	lin-40 UP	0.697331	0.011184	0.110789	933.83	584.24	535.71	1757.02	1354.45	1000.82	0.547608	0.00209066	0.0492369	919.97	787.59	746.24	1050.94	1009.78	1081.4
WBGene00000739	col-166	lin-40 UP	0.182352	0.567178	0.846493	2972.69	1343.31	1397.08	3760.3	1755.14	2031.8	0.67435	0.00170762	0.0415743	2216.64	1465.79	1350.09	2072.04	2600.54	2723.49
WBGene00000749	col-176	lin-40 UP	0.303947	0.217516	0.614171	511.69	346.36	401.57	433.62	812.64	561.16	0.958381	1.26018e-08	1.95271e-06	667.55	598.74	538.07	1297.8	896.69	1015.12
WBGene00011526	cox-15	lin-40 UP	0.399056	0.0183145	0.154583	54.26	47.04	45.82	77.08	72.51	69.23	0.661989	6.17596e-06	0.000445584	38.55	48.84	48	73.95	59.51	55.58
WBGene00000785	cpr-5	lin-40 UP	-0.0348916	0.858211	0.958229	1965.51	1817.84	1547.28	2188.81	1910.64	1641.16	0.61242	0.000434837	0.014854	1177.1	1550.25	1550.35	2010.59	1776.78	1955.78
WBGene00021070	cpr-8	lin-40 UP	0.329127	0.0356483	0.24211	50.53	65.58	54.86	82.61	86.03	79.23	0.740899	7.70322e-06	0.000535924	37.16	51.69	58.08	98.03	72.89	60.61
WBGene00019160	crf-1	lin-40 UP	0.249265	0.153376	0.527211	114.81	104.63	103.64	162.73	131.44	135.92	0.585836	0.000309695	0.0114693	116.1	111.24	115.98	156.25	143.27	145.13
WBGene00010303	cri-3	lin-40 UP	0.109307	0.542391	0.834734	462.5	400.37	428.39	576.85	459.36	511.99	0.697802	1.05881e-05	0.000697487	382.23	414.63	414.61	616.77	537.63	565.45
WBGene00010962	ctc-3	lin-40 UP	-0.248771	0.195814	0.5902	2637.28	2096.29	1966.22	2132.76	1835.82	2208.46	0.655254	0.000300382	0.0112219	1741.4	1702.37	1795.52	2264.3	2377.66	2578.72
WBGene00019605	ctsa-1	lin-40 UP	0.524404	0.0649852	0.341459	37.03	33.46	21.65	64.31	52.35	38.18	0.968233	5.4318e-08	7.71542e-06	17.19	21.85	28.03	52.26	38.51	31.17
WBGene00021503	ctsa-2	lin-40 UP	0.576342	0.0113994	0.111939	33.42	34.41	27.5	70.47	48.86	45.61	0.722346	3.85954e-06	0.000294015	25.79	32.56	34.27	64.89	45.41	31.13
WBGene00008372	D1054.5	lin-40 UP	0.478324	0.0134975	0.126444	3.65	4.54	4.73	6.93	6.79	6.72	0.638567	0.00154118	0.0386315	3.18	2.92	3.5	6.73	4.51	3.09
WBGene00000941	ddp-1	lin-40 UP	0.0114929	0.924329	0.978283	447.25	443.41	448.32	528.01	477.12	495.96	0.603381	0.00115264	0.0316883	341.85	391.38	367.3	502.31	449.03	479.31
WBGene00007058	dmd-6	lin-40 UP	0.118649	0.696477	0.900474	40.85	19.36	26.33	46.25	40.09	22.88	0.683521	9.29317e-07	8.44811e-05	27.45	26.78	27.04	41.99	40.72	33.23
WBGene00011884	enol-1	lin-40 UP	0.161913	0.329571	0.714236	790.78	678.18	668.76	936.9	882.92	850.87	0.530492	8.3464e-05	0.00388435	548.35	599.07	583.18	797.71	721.74	649.81
WBGene00017246	F08D12.2	lin-40 UP	0.10776	0.732732	0.915336	16.81	6.45	8.12	14.91	12.85	11.17	0.899258	6.58735e-05	0.00321954	6.7	6.06	5.59	9.49	11.27	12.7
WBGene00008578	F08G2.7	lin-40 UP	-0.0119503	0.967403	0.989495	8.76	4.33	6.27	9.01	6.78	5.52	0.631663	0.000343608	0.0123301	4.1	4.01	4.64	6.27	6.18	5.32
WBGene00044811	F12E12.11	lin-40 UP	0.53783	0.0405191	0.261235	16.5	27.4	13.24	32.5	39.26	26.25	1.09431	1.19669e-07	1.51093e-05	12.54	10.19	9.26	37.87	18.34	15.33
WBGene00044536	F14F9.8	lin-40 UP	0.34394	0.335523	0.71964	9.01	5.84	2.27	15.65	5.47	8.71	0.86889	0.000715727	0.0215445	5.57	4	4.05	10.14	9.5	8.38
WBGene00008841	F15A4.6	lin-40 UP	0.181202	0.469184	0.797128	71.53	40.48	42.93	64.51	71.61	64.35	0.74995	8.71951e-05	0.00403048	53.76	36.26	44.39	66.73	65.78	67.49
WBGene00017567	F18E3.11	lin-40 UP	0.0566366	0.794125	0.93696	151.52	220.26	272.15	241.12	241.89	263.23	0.674322	5.78394e-05	0.002889	175.63	211.9	207.01	307.86	290.74	227.72
WBGene00045275	F18E3.12	lin-40 UP	0.170817	0.497794	0.810398	64.51	106.22	113.77	89.64	136.99	136.18	0.638751	0.00069874	0.0212112	81.16	111.91	120.84	181.98	149.97	109.7
WBGene00045276	F18E3.13	lin-40 UP	-0.000546877	0.997916	0.999787	116.6	123.84	183.68	170.4	147.51	150.73	0.743788	2.17977e-05	0.00129232	111.73	144.72	139.76	202.19	199.15	183.97
WBGene00008944	F19B2.5	lin-40 UP	0.155878	0.447132	0.78552	303.33	227.39	332.48	327.64	398.15	338.09	0.537382	0.000222539	0.00879579	246.3	183.62	215.89	340.82	251.69	183.86
WBGene00017660	F21C10.11	lin-40 UP	0.822798	0.0187586	0.15697	35.09	43.18	14.19	124.17	91.37	58.89	1.00987	8.60296e-05	0.00399014	59.92	35.17	46.34	113.6	91.85	112.65
WBGene00017756	F23F12.12	lin-40 UP	0.235557	0.190513	0.582834	9.97	11.51	8.95	11.97	13.9	14.3	0.505427	0.00145889	0.0373234	11.81	15.02	15.43	20.3	19.06	13.84
WBGene00009110	F25D1.5	lin-40 UP	0.0319589	0.905509	0.97101	19.73	35.01	25.65	41	22.81	26.02	0.613068	2.70602e-05	0.00155693	15.5	18.68	16.65	27.38	23.93	17.81
WBGene00009139	F25H9.7	lin-40 UP	0.0847727	0.69615	0.900291	14.95	14.23	16.22	21.76	16.55	17.6	0.568516	0.00145868	0.0373234	14.7	13.65	15.14	24.84	21.65	17.55
WBGene00017934	F30B5.4	lin-40 UP	0.186922	0.349775	0.729365	26.47	19.46	20.36	28.91	27.8	27.72	0.602824	7.52368e-05	0.00358717	21.51	21.55	18.53	29.33	28.72	24.45
WBGene00018303	F41G3.10	lin-40 UP	0.0762082	0.814182	0.945791	24.91	8.38	13.97	20.6	23.66	12.96	0.874592	6.38426e-08	8.97482e-06	14.23	15.33	14.96	30.04	22.85	21.16
WBGene00009736	F45G2.10	lin-40 UP	0.496331	0.0190264	0.158484	24.24	24.43	16.37	33.85	36.47	35.39	0.589003	0.000331935	0.0119426	24.54	21.42	20.9	33.76	29.04	25.58
WBGene00009734	F45G2.8	lin-40 UP	0.137887	0.524585	0.825238	35.31	42.85	38.03	53.07	35.56	54.05	0.628401	0.000791575	0.0235675	37.87	43.32	37.19	54.88	50.5	55.49
WBGene00009785	F46C5.10	lin-40 UP	0.309478	0.0939736	0.417083	21.69	20.51	22.68	26.46	36.66	28.82	0.545661	0.00020025	0.00800767	30.22	28.2	31.82	46.96	39.7	28.67
WBGene00018619	F48G7.8	lin-40 UP	0.351309	0.300601	0.694171	8.47	7.09	5.04	18.3	6.41	8.2	0.793127	0.00142717	0.0367187	13.85	6.53	9.32	12.25	20.2	19.48
WBGene00010052	F54D5.7	lin-40 UP	0.26408	0.198879	0.591933	68.48	49	59.03	87.96	74.11	75.19	0.482726	0.000756258	0.0226645	51.91	49.41	48.26	64.08	62.85	53.89
WBGene00018955	F56C11.3	lin-40 UP	0.481709	0.01151	0.112571	15.23	19.53	18.37	29.95	27.02	27.3	0.563286	0.00163439	0.0403554	15.28	18.25	18.45	26.48	25.11	17.31
WBGene00019022	F58A6.1	lin-40 UP	0.57804	0.0511956	0.297122	10.21	9.97	9	26.27	10.35	16.65	0.529811	0.00104293	0.0290827	10.09	9.58	10.23	16.54	12.83	9.64
WBGene00010274	F58G6.3	lin-40 UP	0.0701038	0.688723	0.898404	77.64	91.91	95.12	100.77	91.8	117.19	0.77945	0.000214426	0.00854944	46.88	70.09	77.84	101.58	110.23	97.42
WBGene00010277	F58G6.7	lin-40 UP	0.120856	0.441118	0.783169	70.55	72.43	76.76	93.04	78.44	89.93	0.615034	0.000158366	0.0066857	43.3	66.86	61.19	96.89	74.36	67.71
WBGene00001393	fat-1	lin-40 UP	0.212008	0.179562	0.56658	252.12	227.36	254.09	339.62	301.71	306.28	0.44636	0.00151545	0.0381789	254	239.74	237.52	327.34	278	259.92
WBGene00016649	fbxc-1	lin-40 UP	0.444331	0.0821227	0.388673	8.32	5.86	8.88	10.09	16.27	10.91	0.997	2.18475e-08	3.31014e-06	5.93	4.55	5.88	11.21	10.55	8.79
WBGene00020862	fip-2	lin-40 UP	0.190307	0.239409	0.635263	200.5	248.77	226.66	305.81	257.69	302.95	0.587302	0.000250526	0.00970502	247.34	227.01	234.06	318.18	309.45	260.89
WBGene00009096	fipr-1	lin-40 UP	0.266451	0.341906	0.724498	115.22	79.43	87.7	193.4	88.11	113.72	0.653369	0.000699987	0.0212112	106.45	80.19	66.47	111.3	119.53	109.94
WBGene00009097	fipr-2	lin-40 UP	0.5495	0.0484556	0.288126	133.36	99.21	105.44	293.09	131.27	173.18	0.732029	1.11196e-05	0.000725396	153.8	110.27	120.36	185.51	197.01	167.19
WBGene00007543	fipr-7	lin-40 UP	0.0223114	0.940072	0.982963	65.97	55.4	53.78	103.48	43.45	54.97	0.731032	0.00113341	0.0312858	85.39	67.08	56.65	95.48	98.89	109.15
WBGene00001444	flp-1	lin-40 UP	0.22088	0.141612	0.507814	58.63	72.8	63.32	89.41	81.27	81.09	0.531691	0.00200195	0.0474758	69.72	69.54	59.81	90.6	77.33	82.4
WBGene00001461	flp-18	lin-40 UP	0.209527	0.297656	0.691124	23.48	22.87	19.4	32.94	26.04	25.8	0.604026	0.0009132	0.0262709	28.8	22.48	21.46	31.76	37.1	31.13
WBGene00009562	flp-22	lin-40 UP	0.221699	0.267646	0.665034	32.22	46.9	41.81	52.61	46.65	59.3	0.709264	9.62634e-05	0.00437549	54.13	48.09	47.36	73.03	68.22	71.75
WBGene00016114	flp-27	lin-40 UP	0.271995	0.229485	0.62621	26.68	26.97	22.03	42.52	31.93	29.06	0.663703	0.00104907	0.029194	28.38	20.62	25.3	38.48	29.44	37.38
WBGene00014095	gdh-1	lin-40 UP	0.261281	0.179604	0.56658	1075.44	851.25	862.22	1358.84	1313.5	1092.29	0.476147	0.00148751	0.0376321	670.98	741.79	705.67	908.79	827.38	814.67
WBGene00009246	gfm-1	lin-40 UP	0.595617	0.0108937	0.108506	58.66	40.53	49.41	108.56	75.33	81.52	0.58053	4.41467e-06	0.000330761	49.69	46.68	44.81	73.49	64.13	47.69
WBGene00007480	glna-1	lin-40 UP	0.366648	0.0217438	0.174548	13.14	12.37	11.99	15.97	21.17	17.45	0.507248	0.000666635	0.0203848	11.45	13.95	13.21	22.24	14.42	12.46
WBGene00001677	gpa-15	lin-40 UP	0.633237	0.072739	0.364912	0.6	0.2	0.43	0.98	0.84	1.12	0.855334	0.00140518	0.0364491	0.16	0.26	0.57	1.62	0.76	0.69
WBGene00001684	gpd-2	lin-40 UP	0.490825	0.0117144	0.11394	885.73	733.52	725.2	1436.42	1172.92	1143.63	0.83433	3.61905e-08	5.30638e-06	598.2	689.21	650.78	1121.51	966.42	976.52
WBGene00001685	gpd-3	lin-40 UP	0.336567	0.0714324	0.360669	876.1	728.22	758.97	1267.01	1080.25	1016.47	0.694243	2.23482e-06	0.000185817	631.07	707.27	644.9	1023.96	906.31	878.91
WBGene00001754	gst-6	lin-40 UP	0.286845	0.101202	0.430331	115.71	119.03	109.69	168.53	173.23	129.42	0.580876	8.31609e-06	0.000566991	84.6	91.09	96.96	138.82	118.46	97.8
WBGene00016204	gsto-1	lin-40 UP	0.487273	0.0722214	0.363067	120.29	207.31	93.55	262.84	256.68	175.36	0.762882	2.67423e-05	0.00154516	65.24	104.13	111.12	195.85	150.02	100.96
WBGene00019226	H22K11.3	lin-40 UP	-0.415083	0.245964	0.643025	1.24	0.81	1.17	1.01	0.52	0.46	0.940256	0.000445784	0.0150092	0.49	0.46	0.81	2.23	1.5	1.6
WBGene00007630	har-1	lin-40 UP	-0.121947	0.37721	0.74745	572.91	535.58	559.92	594.83	521.38	569.11	0.586966	0.00116916	0.0318904	459.81	520.38	498.8	674.74	588.42	677.68
WBGene00001854	hil-3	lin-40 UP	-0.00898084	0.976316	0.991733	27.3	35.74	18.32	42.42	28.14	17.71	0.625217	0.00077588	0.0231508	45.33	36.8	45.15	54.64	59.06	59.83
WBGene00001906	his-32	lin-40 UP	0.299093	0.347959	0.728678	5.18	4.64	3.98	9.87	4.91	5.42	1.11461	9.80939e-08	1.26189e-05	8.24	7.67	7.01	17.73	15.12	16.16
WBGene00001928	his-54	lin-40 UP	0.00634682	0.981873	0.993852	26.1	33.94	41.73	48.16	40.82	24.4	0.639876	0.000707434	0.0213893	60.93	45.12	46.2	67.1	69.51	66.58
WBGene00002010	hsp-6	lin-40 UP	0.215265	0.374012	0.745723	390.76	228.67	269.7	430.28	398.64	348.97	0.51009	7.65291e-05	0.00362344	234.26	254.38	227.17	323.86	318.87	247.83
WBGene00019001	ipgm-1	lin-40 UP	0.386757	0.0149432	0.135528	113.08	103.1	103.31	167.26	152.71	149.22	0.553095	2.51308e-06	0.000205199	88.29	96.43	90.68	143.3	124.64	89.23
WBGene00010585	K05C4.9	lin-40 UP	0.592462	0.0969612	0.423177	0.14	0.24	0.07	0.4	0.31	0.33	1.36081	2.43936e-07	2.68251e-05	0.1	0.18	0.18	1.07	0.57	0.47
WBGene00086557	K07A12.8	lin-40 UP	0.0742092	0.83295	0.950756	4.89	4.07	7.11	10.94	3.57	4.41	0.817165	0.000831811	0.024551	6.83	5.56	6.29	11.09	12.15	9.52
WBGene00019597	K09H9.5	lin-40 UP	0.473698	0.0174322	0.149929	29.54	23.53	35.47	41.86	47.37	46.34	0.808788	7.91632e-05	0.00370952	12.6	15.73	17.35	40.42	21.54	20.42
WBGene00045387	K09H9.8	lin-40 UP	0.391218	0.183592	0.572775	34.42	20.16	24.17	59.46	30.92	32.69	0.665773	0.000573318	0.0182208	25.63	22.17	16.15	34.12	28.68	29.1
WBGene00002256	lbp-4	lin-40 UP	0.166661	0.274486	0.671061	50.16	47.72	53.67	58.22	62.2	69.17	0.611862	4.49728e-05	0.00234961	43.82	46.66	46.96	69	60.68	52.74
WBGene00002262	ldh-1	lin-40 UP	0.354548	0.0515068	0.297744	133.3	111.7	111.81	189.38	166.67	158.56	0.850522	1.44718e-08	2.21728e-06	98.37	104.56	94.18	176.34	150.1	149.93
WBGene00002263	lea-1	lin-40 UP	0.511692	0.0236341	0.184253	63.65	80.37	59.95	85.45	170.64	110.76	0.425743	0.00195219	0.046702	72.17	74.87	69.06	121.06	91.33	66.69
WBGene00010878	M05D6.5	lin-40 UP	0.205492	0.241534	0.637541	28.24	40.7	40.71	46.7	47.07	47	0.543884	0.00152685	0.0383428	25.27	33.72	32.98	52.92	34.25	33.08
WBGene00010940	M163.8	lin-40 UP	-0.201809	0.554714	0.840113	5.95	2.09	4.03	3.77	3.1	3.98	0.879899	0.000142098	0.0060363	5.03	4.52	4.11	8.31	9.05	7.99
WBGene00019780	M60.4	lin-40 UP	0.509453	0.0224351	0.177752	140.88	147.35	104.53	265.35	206.91	174.88	0.689208	6.63049e-07	6.4581e-05	120.25	117.93	116.43	213.92	152.02	138.73
WBGene00017123	maoc-1	lin-40 UP	0.296328	0.29749	0.691052	43.23	33.87	43.25	81.48	34.31	54.92	0.51396	0.000530092	0.0171694	39.04	37.27	33.74	54.37	43.25	40.22
WBGene00022159	mppa-1	lin-40 UP	0.0296118	0.886468	0.966563	48.52	37.68	43.2	50.76	46.67	51.64	0.470035	0.0014656	0.0373516	34.27	36.07	37.46	50.06	45.19	44.02
WBGene00013004	mrpl-37	lin-40 UP	0.105098	0.650919	0.883532	58.55	35.75	43.33	59.45	50.93	56.24	0.591384	0.000322207	0.0117791	38.82	37.44	36.05	49.74	50.68	48.4
WBGene00011334	mrps-14	lin-40 UP	0.310797	0.0387365	0.255269	95.91	89.54	89.87	134.4	119.27	128.58	0.682108	3.0949e-05	0.00175842	72.05	86.44	86.99	142.46	99.53	107.32
WBGene00018961	mrps-16	lin-40 UP	-0.1812	0.220391	0.616891	54.39	54.14	49.12	51.74	52.22	49.27	0.599737	0.00154571	0.0386393	37.68	44.16	44.28	60.96	47.87	59.68
WBGene00014472	MTCE.33	lin-40 UP	-0.0767631	0.704005	0.904297	10.12	15.68	14.61	12.08	15.56	14.45	0.662444	0.000545928	0.0175159	16.22	16.02	14.9	29.98	16.7	21.76
WBGene00003528	nas-9	lin-40 UP	0.590741	0.0532337	0.304711	9.21	5.35	5.59	18.59	8.65	10.89	0.669062	0.000506616	0.0166063	3.28	3.02	2.53	5.85	3.75	3.59
WBGene00010959	nduo-1	lin-40 UP	-0.287612	0.0553756	0.311779	846.28	767.83	697.6	654.53	699.7	730.66	0.550306	0.00133829	0.035094	632.45	660.34	685.27	816.48	830.2	861.55
WBGene00010963	nduo-4	lin-40 UP	-0.192062	0.227148	0.623817	446.69	428.17	359.75	391.5	378.66	419.59	0.611946	0.000712924	0.0215076	353.16	353.78	389.79	481.62	459.92	530.75
WBGene00010967	nduo-5	lin-40 UP	-0.118385	0.540911	0.834014	299.71	239.4	224.88	254.86	232.93	289.63	0.743309	3.15816e-05	0.00178691	252.81	212.07	238.6	339.79	350.55	364.15
WBGene00003602	nhr-3	lin-40 UP	0.628483	0.0173369	0.149618	4.85	6.12	3.63	10.85	9.75	6.4	0.700376	2.47177e-06	0.000203042	5.84	6.61	6.19	11.44	9.15	6.81
WBGene00003758	nlp-20	lin-40 UP	0.374563	0.0279099	0.206559	89.39	111.42	81.44	137.86	135.29	135.96	0.616265	0.0003924	0.0137199	96.42	93.83	96.73	139.05	116.33	126.47
WBGene00007881	nlp-35	lin-40 UP	-0.0962167	0.681354	0.896318	19.19	19.33	21.17	23.48	16.87	21.09	0.697788	0.00101899	0.0285317	23.09	15.46	14.78	25.29	29.13	23.45
WBGene00018590	nlp-37	lin-40 UP	0.29015	0.182386	0.570889	12.65	16.21	11.98	20.77	17.78	17.99	0.587457	0.001406	0.0364491	17.64	15.09	13.85	24.45	19.61	18.17
WBGene00003746	nlp-8	lin-40 UP	0.211037	0.345319	0.72606	18.07	15.8	13.54	24.38	18.92	18.52	0.586042	0.000550316	0.0176153	19.1	18.11	18.39	26.45	23.42	23.51
WBGene00009640	nspc-10	lin-40 UP	0.0809466	0.700945	0.902814	133.51	116.77	105.54	174.3	124.77	122.64	0.779813	3.54273e-05	0.00197178	91.29	84.8	96.93	166.59	112.56	132.45
WBGene00009637	nspc-13	lin-40 UP	0.555493	0.01407	0.129704	23.36	28.02	18.1	38.01	44.05	37.17	0.765868	0.000838057	0.024682	16.54	28.6	28.57	61.13	30.56	34.31
WBGene00009638	nspc-14	lin-40 UP	0.0895249	0.680521	0.896191	171.52	138.08	156.66	231.87	178.06	145.42	0.757703	3.60941e-06	0.000279647	136.83	116.87	120.91	195.69	175.25	168.6
WBGene00009639	nspc-15	lin-40 UP	0.195291	0.3568	0.734112	206.24	151	151.79	260.88	206.01	191.67	0.839646	6.46854e-08	9.00051e-06	170.22	145.64	164.1	272.24	239.87	220.3
WBGene00008357	nspc-16	lin-40 UP	0.523452	0.0480025	0.286329	181.29	126.3	111.77	314.77	190.64	185.45	1.22775	8.39141e-12	2.86063e-09	100.5	82.97	81.91	212.24	164.21	171.17
WBGene00008359	nspc-17	lin-40 UP	0.13944	0.605522	0.864158	56.51	53.54	46.88	94.66	49.98	52.02	0.732378	0.000526809	0.0171096	70.31	37.56	39.29	67.46	74.06	69.7
WBGene00008358	nspc-18	lin-40 UP	0.356194	0.143525	0.511284	29.76	36.33	31.39	56.56	51.04	35.33	0.841998	1.69039e-05	0.00103364	31.02	20.07	22.26	37.65	39.56	31.98
WBGene00008356	nspc-20	lin-40 UP	0.0120101	0.954142	0.986299	231.87	179.26	197.1	283.31	193.43	206.62	0.763551	1.25728e-05	0.000798644	228.39	138.15	187.3	262.19	286.47	242.8
WBGene00009634	nspc-9	lin-40 UP	0.0736493	0.654594	0.885774	107.8	97.36	97.27	123.2	125.07	107.06	0.681936	5.68408e-05	0.00284956	78.03	80.17	77.07	135.02	102.31	90.9
WBGene00021476	nsun-4	lin-40 UP	0.273588	0.127179	0.483736	24.28	23.62	21.02	32.88	27.54	31.47	0.459656	0.000892273	0.0258977	20.29	21.98	23.25	29.5	25.11	22.96
WBGene00045392	pals-35	lin-40 UP	0.508792	0.121108	0.472334	5.3	7.17	4.78	11.96	5.8	13.94	0.898863	0.000311444	0.011478	5.18	5.74	3.36	9.45	11.34	8.58
WBGene00021043	pck-1	lin-40 UP	0.290729	0.262963	0.662261	248.88	160.28	152.16	299.59	272.61	221.19	0.692242	2.55525e-06	0.000207401	107.43	107.9	92.27	170.75	159.37	123.9
WBGene00020317	pdf-1	lin-40 UP	0.215707	0.19472	0.589408	38.1	46.49	39.37	60.17	52.13	49.34	0.529484	0.000862063	0.0253342	52.61	47.48	48.07	69.27	58.66	58.88
WBGene00004014	phb-1	lin-40 UP	0.0677912	0.658224	0.887314	488.28	445.85	473.48	585.97	533.79	517.06	0.521343	0.000240393	0.00939257	361.65	425.15	420.42	596.27	463.14	449.38
WBGene00004015	phb-2	lin-40 UP	0.215788	0.166358	0.54592	234.36	232.3	253.38	341.74	286.73	302.77	0.483309	0.000473816	0.015797	210.4	244.84	240.38	339.9	259.03	246.38
WBGene00004114	pqn-25	lin-40 UP	-0.00209181	0.994392	0.998838	2.02	1.22	1.3	2.06	1.97	1.85	0.818583	2.83372e-05	0.00162356	1.68	1.51	1.79	3.52	3.31	2.14
WBGene00009126	pyk-1	lin-40 UP	0.113764	0.415556	0.771057	159.01	155.73	145.94	183.78	189.68	170.84	0.50802	0.000137759	0.00588866	155.1	174.29	169.4	227.82	198.37	181.89
WBGene00011042	R05H10.1	lin-40 UP	0.791126	0.0225866	0.178276	5.22	1.81	3.24	14.62	4.87	7.8	0.827945	0.000185967	0.00761517	2.98	2.38	2.34	4.91	5.15	3.77
WBGene00019963	R08E5.3	lin-40 UP	0.332735	0.0604508	0.327777	69.6	57.35	69.78	88.22	85.26	106.32	1.01641	5.02415e-09	8.78325e-07	34.09	51.4	49.91	89.7	80.63	81.55
WBGene00020128	R193.2	lin-40 UP	0.314216	0.234742	0.629583	56.21	38.09	30.38	69.72	63.74	46.48	0.528908	0.000155825	0.00659885	31.48	33.38	31.92	50.05	48.03	27.61
WBGene00011897	scpl-4	lin-40 UP	0.314765	0.0620859	0.333178	60.18	53.22	54.94	85.27	73.38	76.22	0.505919	6.91042e-05	0.00334151	51.79	54.73	54.77	77.92	65.03	56.76
WBGene00008334	sdz-8	lin-40 UP	0.0896168	0.723115	0.911812	8.04	6.39	6.59	10.26	7.09	7.65	0.650675	0.000185113	0.00760448	7.47	8.11	7.26	12.69	11.29	8.55
WBGene00004798	sip-1	lin-40 UP	0.759395	0.0318917	0.225731	58.13	292.65	83.36	177.65	702.38	316.87	0.604476	0.000488684	0.016174	205.9	270.54	314.09	489.18	314.68	282.15
WBGene00004932	sod-3	lin-40 UP	0.578063	0.0860314	0.398045	3.76	5.39	1.68	7.08	10.26	4.48	0.828073	0.00028342	0.010676	3.37	2.18	2.35	5.57	5.46	3.35
WBGene00021335	spp-23	lin-40 UP	0.214436	0.160601	0.536637	192.53	197.03	173.22	258.72	219.63	253.78	0.737295	2.19022e-06	0.000184357	103.69	87.45	99.17	157.99	135.06	118.69
WBGene00005703	sru-40	lin-40 UP	0.641669	0.0730935	0.365893	1.38	2.5	0.64	5.2	3.82	2.69	0.880756	0.000992883	0.027973	2.16	1.27	1.32	4.31	3.83	6.21
WBGene00006331	sup-26	lin-40 UP	0.327661	0.133739	0.494896	67.8	66.08	55.11	111.73	85.23	83.64	0.517195	4.61481e-05	0.00239268	73.44	74.29	71.97	99.96	96.48	67.24
WBGene00011419	T04A11.4	lin-40 UP	0.18522	0.478674	0.802283	0.55	0	0	0.31	0.94	0.2	0.891272	0.000441844	0.0149133	0.52	0.07	0	2.51	0.74	0.88
WBGene00020229	T05A8.3	lin-40 UP	0.150872	0.442249	0.783944	58.05	62.18	44.93	76.24	65.04	63.38	0.536593	0.00190452	0.0456416	58.69	53.69	50.45	74.65	62.35	68.2
WBGene00014505	T05E11.9	lin-40 UP	0.268069	0.193326	0.586744	203.48	159.68	157.68	268.46	204.41	235.36	0.51236	0.00141498	0.0365429	259.38	233.25	231.69	311.69	296.27	290.57
WBGene00020311	T07D3.9	lin-40 UP	0.303716	0.146	0.515077	33.46	25.92	25.94	36.07	48.96	35.73	0.705822	0.00182431	0.043951	10.34	22.02	18.46	39.27	17.16	25.53
WBGene00011744	T13F2.4	lin-40 UP	-0.14336	0.6876	0.897701	0.52	1.57	1.81	1.55	0.66	1.33	0.81247	0.000532144	0.0171951	2.04	1.97	1.79	3.81	3.28	3.32
WBGene00011844	T19C9.8	lin-40 UP	0.352783	0.308215	0.700367	1.48	3.43	1.11	2.94	4.97	1.85	0.76993	0.00171041	0.0415743	2.18	1.83	1.93	6.65	2.89	1.94
WBGene00020865	T27E4.7	lin-40 UP	0.404721	0.144654	0.513303	29.36	16.92	17.79	41.58	32.68	26	0.521601	0.00138953	0.0362287	26.56	22.31	21.83	35.86	30.82	23.67
WBGene00011072	tag-209	lin-40 UP	0.153583	0.310227	0.701803	97.39	104.27	98.75	135.69	115.85	121.33	0.606581	0.000397647	0.0138678	90.36	93.88	92.88	129.3	117.78	114.44
WBGene00044322	tag-280	lin-40 UP	0.152509	0.435163	0.779997	28.48	38.62	33.24	42.65	36.7	45.36	0.646387	0.000876873	0.0256589	24.77	24.87	29.4	40.42	32.88	36.32
WBGene00020383	tin-44	lin-40 UP	0.41804	0.0589864	0.323804	10.37	16.05	16.27	24.37	17.73	22.56	0.494976	0.000309057	0.0114693	16.96	21.1	19.96	30	24.66	17.83
WBGene00007686	tomm-40	lin-40 UP	0.0400613	0.742384	0.919208	145.92	145.92	138.87	162.33	165.1	163.4	0.444355	0.000408193	0.0141632	122.72	139.07	137.65	181.51	156.91	132.8
WBGene00020566	ttr-7	lin-40 UP	0.561911	0.0787083	0.380198	10.7	9.63	6.53	25.93	10.34	14.41	0.700278	0.00101595	0.0285052	6.21	6.59	7.37	14.24	9.85	7.53
WBGene00007000	tufm-1	lin-40 UP	0.273909	0.16851	0.549077	226.64	176.57	205.22	316.16	246.08	268.4	0.498884	1.36354e-05	0.000860799	163.38	184.32	176.75	256.87	221.96	168.27
WBGene00021372	ugt-45	lin-40 UP	0.195806	0.489753	0.806316	5.6	3.11	3.37	6.39	4.54	4.97	0.538324	0.00137117	0.0358187	4.25	3.83	3.94	6.5	5.29	4.01
WBGene00015449	ugt-63	lin-40 UP	0.401853	0.161676	0.538258	7.81	5.08	7.81	15.22	8.41	8.68	0.69693	3.03363e-05	0.00173082	4.53	4.74	4.3	8.3	7.36	4.62
WBGene00006890	vem-1	lin-40 UP	0.242587	0.220203	0.616891	78.71	62.64	72.18	89.27	114.36	80.96	0.441614	0.00198559	0.0471777	56.6	48.2	56.73	83.14	62.61	50.38
WBGene00006915	vha-6	lin-40 UP	0.240895	0.302946	0.695865	350.2	239.94	254.13	448.09	363.5	321.29	0.491999	0.00157159	0.0391062	278.16	243.11	235.97	316.48	349.52	271.16
WBGene00020954	W02G9.4	lin-40 UP	0.462606	0.136872	0.500402	55.07	43.31	25.42	78.81	89.35	41.08	1.12257	9.43353e-11	2.42709e-08	26.01	27.16	33.06	77.69	50.39	54.4
WBGene00013637	Y105C5A.13	lin-40 UP	0.822251	0.0124172	0.11874	39.81	71.05	7.13	184.66	124.93	98.53	1.00661	3.60918e-05	0.0020006	176.02	80.54	71.72	119.61	263.26	179.83
WBGene00022445	Y110A2AL.9	lin-40 UP	0.0423695	0.889641	0.967855	11.88	7.5	5.89	9.97	8.26	11.02	0.827516	0.000177822	0.00739264	8.44	7.54	7.21	15.38	11.91	12.42
WBGene00012443	Y15E3A.4	lin-40 UP	0.342621	0.145808	0.515004	37.3	26.09	30.22	55.43	38.42	42.04	0.54316	0.000660979	0.0203231	27.54	26.78	23.15	35.88	32.3	31.04
WBGene00021340	Y34F4.5	lin-40 UP	0.197546	0.198081	0.59135	28.6	30.54	31.48	38.35	41.86	35.47	0.596353	0.00023198	0.0090899	22.45	23.96	25.61	38.27	29.52	28.17
WBGene00012666	Y39B6A.3	lin-40 UP	0.30838	0.0613379	0.330744	27.27	35.44	33.55	42.14	44.62	47.17	0.58005	0.000400725	0.0139395	28.05	27.73	27.78	48.1	33.26	28.95
WBGene00012729	Y39G8B.10	lin-40 UP	0.597531	0.0948851	0.419598	15.08	5.31	2.96	34.04	9.2	14.67	0.770443	0.00154716	0.0386393	13.73	6.81	7.09	14.87	13.71	18.35
WBGene00021564	Y45G12B.3	lin-40 UP	0.230905	0.184354	0.573343	29.81	27.73	24.86	38.9	36.01	33.23	0.637403	4.83228e-06	0.000356178	22.42	23.22	21.83	33.36	32.59	26.5
WBGene00021590	Y46D2A.2	lin-40 UP	0.401699	0.174404	0.558207	9.16	4.19	9.03	13.51	9.21	12.86	0.703453	9.0278e-05	0.00415889	7.02	7.06	7.83	12.84	9.12	10.39
WBGene00044043	Y46G5A.38	lin-40 UP	-0.447006	0.0547064	0.309022	25.86	20.01	18.77	17.06	15.6	17.88	0.775185	0.000107218	0.00480931	17.8	14.29	11.18	26.21	25.79	16.87
WBGene00012987	Y48C3A.3	lin-40 UP	0.256612	0.187816	0.578385	21.64	19.67	20.79	32.21	26.73	24.29	0.467819	0.00177724	0.0431219	16.55	17.21	16.85	27.53	19.75	15.17
WBGene00013169	Y53F4B.23	lin-40 UP	0.256197	0.430204	0.778435	11.51	6.33	5.94	16.7	7.04	10.07	0.841421	0.000222144	0.00879579	5.63	5.8	3.62	12.3	6.56	8.54
WBGene00044728	Y53F4B.45	lin-40 UP	0.576305	0.0608654	0.329169	36.91	14.47	15.67	47.24	41.72	38.94	0.849273	1.11789e-05	0.000725396	20.21	14.45	13.56	26.82	27.94	26.2
WBGene00021805	Y53G8AM.5	lin-40 UP	0.679025	0.0490021	0.289923	0.33	0.79	0.23	3.53	0.39	1.74	1.07975	4.64833e-05	0.00240093	1.13	0.83	0.54	2.53	3.03	2.39
WBGene00043702	Y54G2A.7	lin-40 UP	0.157068	0.4904	0.806839	10.1	8.55	7.87	11.45	12.1	9.73	0.691601	0.000897005	0.0259143	12.25	10.7	10.51	18.08	13.53	17.92
WBGene00045305	ZC250.4	lin-40 UP	0.487202	0.0333922	0.232076	35.25	28.22	35.24	64.87	53.65	41.36	0.636854	0.00024519	0.00954494	28.98	33.28	39.86	53.42	42.74	44.62
WBGene00012330	zip-3	lin-40 UP	0.197603	0.346672	0.727815	84.64	68.73	68.35	112.65	83.72	90.89	0.496993	0.00120419	0.0325799	67.32	63.21	67.31	83.52	85.93	76.17
WBGene00013939	ZK218.5	lin-40 UP	0.0838074	0.814771	0.945831	1.46	2.51	0.51	1.86	1.08	2.58	0.975987	0.000268491	0.0102808	3.36	1.87	0.69	7.43	2.85	8.01
WBGene00022712	ZK355.2	lin-40 UP	0.444541	0.0744219	0.369198	18.19	11.11	13.06	24.05	25.48	18.15	0.516645	0.0013137	0.0345823	16.64	14.43	14.64	22.41	17.83	17.56
WBGene00022722	ZK370.8	lin-40 UP	0.298739	0.115646	0.462515	37.51	29.05	32.22	49.18	42.66	45.26	0.451531	0.00106488	0.0295737	26.18	32.01	31.09	46.78	36.89	25.18
WBGene00008567	acox-1.4	lin-40 Down	-0.558129	0.0965131	0.422194	6.74	7.8	20.33	5.15	5.26	11.23	-0.653388	3.6284e-05	0.00200311	14.71	18.87	19.82	11.25	10.17	6.05
WBGene00007330	C05C10.3	lin-40 Down	-0.484083	0.00881482	0.0936102	79.81	62.26	73.28	59.32	55.41	51.71	-0.487524	0.000574577	0.0182208	69.35	90.34	80.04	57	44.33	40.4
WBGene00016783	irg-2	lin-40 Down	0.913599	0.0102867	0.103733	0.81	0.22	0.54	1.73	1.23	2.69	-0.931997	0.000505262	0.0166063	7.84	2.41	1.73	1.48	0.64	0.66
WBGene00019547	K09C4.1	lin-40 Down	-0.91019	0.00864036	0.092227	2.47	1.85	2.14	0.89	0.55	1.24	-0.791078	0.00202495	0.0479379	4.31	2.21	2.07	0.91	1.19	0.73
WBGene00007097	B0024.4	lin-40 Down	-0.555093	0.119526	0.470056	1.33	0.47	1.18	0.45	0.34	0.85	-0.726972	0.000304455	0.011343	6.1	5.04	4.78	2.65	2.66	2.08
WBGene00007196	B0513.4	lin-40 Down	0.14485	0.679606	0.896148	10.83	41.01	19.26	3.55	76.45	20.65	-0.858828	0.000269159	0.0102808	23.69	32.37	44.34	19.85	13.69	6.41
WBGene00007197	B0513.5	lin-40 Down	-0.182042	0.402865	0.764574	9.22	7.11	9.45	8.98	6.99	8.7	-0.466813	0.00208124	0.0491001	10.95	10.87	10.69	8.66	6.9	4.58
WBGene00015247	B0545.4	lin-40 Down	-0.247676	0.484261	0.803887	0.32	2.81	1.35	0.38	1.51	1.4	-0.892173	0.000355641	0.0126619	2.25	3.34	3.38	1.33	0.91	0.84
WBGene00015370	C03A7.12	lin-40 Down	-0.208377	0.5188	0.821195	0.39	1.92	0.82	1	0.81	0.91	-0.87244	0.000523281	0.0171096	1.1	1.28	1.17	0.54	0.31	0.25
WBGene00007290	C04B4.2	lin-40 Down	0.0929471	0.672512	0.893529	0.04	1.76	0.38	0	3.59	0.89	-0.878615	0.000130847	0.00566422	1.64	2.77	2.72	1.07	1.12	0.57
WBGene00015453	C04G6.2	lin-40 Down	-0.465301	0.188061	0.578665	23.04	77.5	59.67	8.31	54.08	39.41	-0.702194	0.000526991	0.0171096	31.56	53.9	55.4	25.96	26.84	14.5
WBGene00017349	farl-11	lin-40 Down	-0.404147	0.00663942	0.0763978	23.63	29.34	21.78	14.81	17.66	16.81	-0.582383	0.000138674	0.00590926	33.88	34.65	34.39	22.14	19.31	11.82
WBGene00007508	C10C5.4	lin-40 Down	-0.275926	0.432312	0.778901	1.54	4.28	5.84	1.18	5	3.2	-1.06168	2.21262e-07	2.45295e-05	5.78	7.45	9.96	3.03	3.25	1.86
WBGene00007550	C13C4.6	lin-40 Down	-0.49207	0.135306	0.497293	0.58	0.7	0.98	0.6	0.35	0.56	-0.950636	0.000230999	0.00907755	1.23	1.07	0.95	0.51	0.31	0.19
WBGene00015780	C14F11.4	lin-40 Down	0.0032995	0.992187	0.997694	7.12	31.28	20.43	3.3	44.83	17.54	-1.06163	4.34178e-10	9.39754e-08	20.48	31.2	31.15	12.52	11.2	7.4
WBGene00007649	C17G1.2	lin-40 Down	0.133204	0.687261	0.897459	0.1	1.94	1.05	0.26	3.42	0.92	-0.913875	0.000328161	0.0119011	2.83	2.78	3.26	1.57	1.01	0.41
WBGene00019208	lips-14	lin-40 Down	-0.98312	0.00604149	0.0713736	0.77	1.41	1.48	0.22	0.16	0.61	-1.26968	1.55108e-06	0.000135581	1.79	3.13	3.66	0.55	0.37	0.57
WBGene00020365	T08G2.2	lin-40 Down	-0.758057	0.00602759	0.0713111	9.03	5.58	9.68	3.74	3.79	7.14	-0.665586	0.000815765	0.0241821	5.34	6.62	4.87	3.37	3.29	1.38
WBGene00016276	C30G12.4	lin-40 Down	-0.594905	0.062967	0.336177	5.92	8.75	7.72	1.99	5.03	7.1	-0.634935	0.0015851	0.0393218	5.95	6.54	7.91	4.12	3.85	2.37
WBGene00019980	chil-14	lin-40 Down	-0.788922	0.00533299	0.0649538	11.03	14.23	13.34	3.63	8.98	10.25	-0.933649	1.5991e-05	0.000984725	6.78	12.09	12.46	6.48	3.91	2.3
WBGene00045308	C37H5.14	lin-40 Down	-0.538431	0.058688	0.322651	2.83	5.04	4.83	2.04	3.35	3.35	-0.662353	0.00147347	0.0373516	4.12	5.02	4.76	3.16	1.98	1.67
WBGene00016523	C39B5.5	lin-40 Down	-0.0311618	0.930025	0.980458	13.5	47.23	37.91	8.85	61.52	34.98	-0.617958	0.00128071	0.0341089	29.66	50.55	37.46	24.51	22.44	14.1
WBGene00016534	C39D10.7	lin-40 Down	0.18976	0.570026	0.848992	2.38	11.07	7.48	1.93	25.68	7.47	-1.18205	1.71638e-15	1.01759e-12	15.46	19.23	18.6	7.13	7.41	4.33
WBGene00008036	C40C9.3	lin-40 Down	0.190369	0.583593	0.85487	0.16	1.99	0.9	0.09	2.61	1.91	-0.828856	0.00151752	0.0381789	1.72	2.03	2.03	0.45	0.46	0.22
WBGene00016595	C42D4.2	lin-40 Down	-0.029193	0.932463	0.98118	0.45	1.79	1.55	0.84	1.31	1.87	-0.83434	0.00032485	0.0118124	1.56	2.59	3.28	1.09	0.91	0.89
WBGene00000971	dhs-7	lin-40 Down	-0.794134	0.00517365	0.0634305	2.72	5.36	3.59	1.8	1.87	2.8	-0.764007	0.000128164	0.00558352	4.21	4.95	5.62	2.84	2.02	1.86
WBGene00016627	C44B7.5	lin-40 Down	0.058831	0.827362	0.948442	0.39	7.82	4.13	0.13	13.11	4.04	-1.85584	1.97303e-16	1.34521e-13	11.77	21.76	18.33	3.75	3.25	1.44
WBGene00013905	ugt-4	lin-40 Down	0.51275	0.144928	0.513776	0.12	0.35	0.31	0.48	0.47	0.66	-0.797503	0.00145483	0.0373234	0.92	1.25	1.4	0.55	0.39	0.4
WBGene00008228	C50B8.6	lin-40 Down	-0.245987	0.327819	0.714199	6.98	13.73	9.78	7.88	11.17	8.59	-0.708788	7.68072e-05	0.00362402	11.41	14.62	12.56	7.67	6.43	4.47
WBGene00016892	C53A3.2	lin-40 Down	-0.565975	0.0673138	0.348923	22.04	33.18	36.27	10.95	15.08	34.08	-1.11949	2.21156e-13	9.13845e-11	60.93	75.09	62.18	27.41	28.89	16.64
WBGene00016893	C53B7.2	lin-40 Down	-0.111558	0.748993	0.921504	4.25	22.04	12.03	0.73	23.2	10.08	-1.12789	5.83109e-07	5.84653e-05	14.44	25.47	27.23	8.31	6.88	5.53
WBGene00008038	C40H1.2	lin-40 Down	-0.960672	0.0045956	0.0582003	1.93	4.48	3.12	0.76	0.93	2.12	-1.14107	9.23534e-07	8.44811e-05	2.82	3.78	4.16	1.35	0.95	0.87
WBGene00023407	cex-1	lin-40 Down	0.163717	0.643314	0.87898	0.95	5.06	3.32	2.27	5.77	4.44	-0.838363	9.07212e-05	0.00416523	5.84	7.31	8.01	3.16	3.19	2.34
WBGene00016084	cht-3	lin-40 Down	0.243839	0.46959	0.797413	0.11	0.69	0.64	0.04	2	0.64	-1.22629	8.62638e-08	1.15323e-05	1.82	3.45	3.13	0.98	1.04	0.38
WBGene00021160	gba-4	lin-40 Down	-0.885424	0.0043358	0.0559783	4.76	2.6	7.31	2.3	2.08	2.8	-0.766579	0.000180847	0.00747645	3.72	3.23	3.83	1.58	1.65	1.53
WBGene00009773	lipl-2	lin-40 Down	-0.729885	0.00413348	0.0539174	3.37	6.12	5.21	2.52	2.87	3.54	-1.14831	2.14877e-07	2.40169e-05	10.83	6.55	6.72	2.4	3.04	1.97
WBGene00012901	cnp-2	lin-40 Down	-0.0670913	0.844992	0.954084	8.18	18.03	14.86	3.86	22.52	16.22	-0.718654	0.000131845	0.00568937	8.83	15.27	13.52	8.49	5.85	4.03
WBGene00009146	F26C11.1	lin-40 Down	-0.849119	0.00391053	0.0517694	2.52	1.99	3	1.02	1.14	1.78	-0.785	0.000588442	0.0185312	2.36	2.44	3.23	1.51	1.05	0.83
WBGene00000680	col-106	lin-40 Down	0.0947482	0.761968	0.926338	28.07	201.04	131.8	14.81	370.57	131.3	-0.567469	0.000953046	0.0269621	326.76	382.06	387.94	175.94	239.3	175.92
WBGene00000693	col-119	lin-40 Down	0.0520807	0.850739	0.955525	8.72	104.67	64.6	1.88	187.66	48.76	-1.16154	6.65688e-09	1.10699e-06	217.17	272.08	282.95	65.42	118.71	62.83
WBGene00000696	col-122	lin-40 Down	0.0340042	0.912096	0.974181	50.85	363.7	256.23	18.81	588.44	211.43	-0.587308	0.000668231	0.0203848	590.33	734.38	750.79	331.3	433.74	326.19
WBGene00000698	col-124	lin-40 Down	0.115153	0.703915	0.904297	58.78	414.4	283.9	24.33	906.98	257.06	-0.706256	1.75757e-05	0.00106805	682.02	740.33	732.94	323.97	442.14	286.44
WBGene00000708	col-135	lin-40 Down	-0.0106909	0.958134	1	0	0.26	0.04	0	0.27	0	-1.19586	8.06583e-06	0.000552692	0.52	0.94	0.6	0.15	0.13	0.02
WBGene00000710	col-137	lin-40 Down	0.159677	0.607496	0.865257	2.76	20.8	17.18	2.19	53.1	14.72	-0.682241	0.000257102	0.00993157	13.88	13.32	14.01	5.93	7.69	7.04
WBGene00000712	col-139	lin-40 Down	0.15132	0.617185	0.868555	38.38	317.03	222.53	23.48	769.85	214.64	-0.529601	0.00198592	0.0471777	495.08	537.54	521.96	256.22	364.9	241.06
WBGene00000716	col-143	lin-40 Down	0.141182	0.605136	0.863994	1.77	27.69	7.19	0.63	55.31	14.84	-1.00518	6.71088e-06	0.000479108	28.1	61.32	69.2	20.66	23.28	11.75
WBGene00011340	ugt-30	lin-40 Down	-0.789578	0.00382743	0.0508999	1.46	2.06	1.7	0.87	1.28	0.82	-1.12669	1.91983e-07	2.1999e-05	2.61	3.94	3.15	0.98	1.17	0.9
WBGene00000751	col-178	lin-40 Down	0.0138702	0.963192	0.988424	27.31	227.78	144.41	9.16	346.83	105.46	-0.6696	0.000486323	0.016135	400.42	448.79	470.65	167.9	261.08	201.18
WBGene00000754	col-181	lin-40 Down	0.042875	0.889599	0.967855	38.11	279.79	194.73	15.46	461.18	158.57	-0.729884	8.5245e-06	0.000575446	486.97	579.89	595.48	248.77	323.69	223.54
WBGene00000757	col-184	lin-40 Down	0.0674515	0.832047	0.95035	32.25	186.15	132.67	14.09	330.41	118.38	-0.555463	0.00165746	0.0407582	306.71	363.16	357.8	162.34	236.48	156.09
WBGene00000608	col-19	lin-40 Down	0.0890221	0.761551	0.92614	17.13	148.37	98.81	6.03	304.65	80.85	-0.691087	7.96735e-05	0.00372064	220.56	269.83	269.09	109.15	154.19	105.78
WBGene00000609	col-20	lin-40 Down	0.106862	0.719362	0.911342	25.01	215.78	143.18	10.69	452.62	131.81	-0.82006	3.11974e-06	0.000245901	328.8	382.88	401.69	146.45	213.6	130.92
WBGene00000597	col-8	lin-40 Down	0.0778605	0.756433	0.924537	2.3	46.1	18.01	0.21	84.5	22.25	-1.01669	1.40343e-07	1.69121e-05	68.43	100.36	112.71	34.76	46.1	23.79
WBGene00000657	col-81	lin-40 Down	0.114015	0.704667	0.904375	32.94	266.99	187.31	16.71	593.72	151.33	-0.694954	7.95574e-06	0.000550683	398.39	428.73	423.13	205.53	261.61	155.61
WBGene00008377	D1054.10	lin-40 Down	-0.0150799	0.959129	0.987366	3.21	28.64	17.24	0.76	38.24	12.78	-1.77064	8.52241e-18	6.4562e-15	34.23	48.46	58.91	8.09	11.34	7.07
WBGene00044081	D1086.11	lin-40 Down	0.000394684	0.998909	0.999787	0.86	14.69	8.65	0.52	19.16	6.11	-1.40952	1.46468e-12	5.54787e-10	15.73	23.27	22.93	7.79	4.88	4.9
WBGene00008393	D1086.6	lin-40 Down	-0.0664406	0.848522	0.955143	1.46	7.21	5.31	0.41	10.88	2.49	-1.82988	1.04926e-19	1.02198e-16	9.8	12.19	13.72	2.11	2.81	1.63
WBGene00017648	ddo-3	lin-40 Down	0.0392668	0.912654	0.974238	2.69	11.07	7.44	1.78	16.41	6.6	-0.927618	1.57811e-06	0.000136197	6.37	8.78	9.9	4.44	3.09	2.57
WBGene00000989	dhs-26	lin-40 Down	-0.0378355	0.879108	1	0	0.2	0.04	0.04	0.04	0.14	-1.04923	6.29708e-05	0.00309989	0.35	1.28	2.26	0.21	0.13	0.1
WBGene00009898	dod-23	lin-40 Down	-0.023092	0.939495	0.982963	0.29	3.09	1.19	0	3.45	1.29	-0.986163	3.94102e-06	0.000298554	41.9	42.69	63.78	14.41	18.3	18.63
WBGene00016052	dod-3	lin-40 Down	-0.548996	0.0937996	0.416564	21.88	47.24	28.39	9.96	22.3	30.68	-1.25095	4.37606e-08	6.34808e-06	26.32	35.22	37.39	8.48	7.92	9.15
WBGene00001164	efn-3	lin-40 Down	0.000911683	0.997858	0.999787	0.2	2.16	1.52	0.27	2.87	1.16	-0.919518	0.000506445	0.0166063	2.23	2.37	2.57	0.48	0.84	0.63
WBGene00008577	F08G2.5	lin-40 Down	-0.401066	0.115281	0.462198	14.46	8.54	11.14	9.51	9.2	8.73	-0.764323	0.000185149	0.00760448	29.85	20.31	18.45	10.04	10.7	9.35
WBGene00017541	F17E9.4	lin-40 Down	-0.0349339	0.908613	0.972578	1.01	11.81	4.35	0	12.99	4.18	-0.983443	2.51505e-05	0.00146561	13.71	17.76	14.85	4.39	5.41	5.3
WBGene00017969	F32A5.3	lin-40 Down	-0.287705	0.241815	0.638053	63.56	47.95	63.51	66.94	41.99	44.17	-0.437712	0.00147332	0.0373516	43.43	39.92	39.73	31.44	27.66	18.12
WBGene00009434	F35E12.10	lin-40 Down	-0.234781	0.335084	0.719324	4.11	4.96	6.48	3.63	4.65	6.01	-0.689216	1.82509e-05	0.00110119	9.17	10	11.03	6.65	4.8	3.89
WBGene00018424	F44E7.2	lin-40 Down	-0.453282	0.168446	0.549077	12.76	25.99	21.58	5.8	11.86	24.72	-1.32403	4.80718e-11	1.3947e-08	32.72	41.3	35.48	11.68	14.65	5.16
WBGene00018448	F45D11.1	lin-40 Down	-0.0245305	0.945315	0.984751	0.31	1.28	0.53	1.37	0.35	0.47	-1.53058	9.23598e-09	1.46444e-06	1.05	1.09	0.8	0.11	0.12	0.08
WBGene00018450	F45D11.3	lin-40 Down	-0.190035	0.594111	0.858575	0.57	3.82	0.68	2.07	0.85	1.24	-0.962527	0.000324816	0.0118124	1.17	0.87	0.93	0.09	0.21	0.27
WBGene00018605	F48E3.4	lin-40 Down	0.151182	0.66483	0.889405	1.01	7.88	4.43	0.75	14.51	4.05	-1.31222	4.91041e-09	8.69589e-07	5.69	10.8	9.62	3.36	2.19	1.46
WBGene00020674	T22B7.7	lin-40 Down	0.409906	0.165701	0.544137	0.82	0.99	1.15	1.11	1.79	1.88	-1.49669	3.29117e-10	7.73765e-08	4.32	9.98	11.13	1.92	2.19	1.08
WBGene00010007	F53H4.2	lin-40 Down	0.0956835	0.784349	0.934059	2.11	16.5	11.34	1.17	25.07	13.04	-0.684076	0.00182059	0.043939	10.12	15.43	18.1	6.31	7.3	6.24
WBGene00010084	F55B11.2	lin-40 Down	0.0391204	0.900369	0.970214	1.88	14.56	10.12	0.97	23.12	8.61	-1.6602	4.8788e-16	3.16797e-13	16.09	21.34	19.69	3.54	5.1	3.18
WBGene00010085	F55B11.3	lin-40 Down	0.0204504	0.94723	0.98529	0.22	5.05	1.43	0.07	6.27	1.73	-1.8084	8.34876e-14	3.67238e-11	6.51	9.24	8.6	1.18	1.76	0.62
WBGene00015048	faah-2	lin-40 Down	-0.305858	0.0561644	0.314253	12.42	11.87	14.47	11.23	11.98	11.09	-0.829496	9.6936e-08	1.26189e-05	16.95	15.71	14.04	8.22	8.03	5.19
WBGene00020978	W03B1.9	lin-40 Down	0.394813	0.268381	0.665034	0.21	2.81	1.31	0.95	4.62	3.12	-0.931829	2.37111e-05	0.00138766	1.84	2.93	2.38	1.09	1.06	0.57
WBGene00009824	gpdh-1	lin-40 Down	-0.564835	0.0910872	0.409248	8.01	17.05	9.13	2.62	7.76	10.95	-1.40409	9.40304e-13	3.66342e-10	12.21	16.76	13.14	4.94	4.62	2.04
WBGene00019164	H06H21.8	lin-40 Down	-0.360603	0.0248359	0.190909	13.07	13.51	14.4	9.78	12.86	12.27	-0.512849	0.000945202	0.0267958	14.54	19.6	19.03	12.62	10.42	7.87
WBGene00016061	hpo-15	lin-40 Down	-0.399945	0.11715	0.465914	12.74	9.51	16.36	12.35	8.18	10.34	-0.758476	4.41636e-07	4.59706e-05	11.8	10.99	12.04	7.07	5.72	4.18
WBGene00010617	K07A1.13	lin-40 Down	-0.0255051	0.940971	0.98347	3.31	10.52	7.72	3.76	12.73	6.66	-0.676356	0.00147368	0.0373516	8.37	9.66	10.1	6.01	3.46	3.83
WBGene00019510	K07H8.10	lin-40 Down	-0.371944	0.0275892	0.204912	95.29	89.76	117.43	78.38	81.22	95.4	-0.496437	0.000364303	0.0129366	122.47	122.91	124.38	92.3	82.65	48.53
WBGene00010983	mocs-1	lin-40 Down	-0.353003	0.115276	0.462198	1.98	2.1	2.16	1.95	1.77	1.51	-0.646208	0.0018005	0.0436086	2.16	2.06	2.05	1.04	1.2	0.84
WBGene00003409	mrp-3	lin-40 Down	-0.391336	0.103216	0.434891	2.98	2.33	3.2	2.72	2.38	1.79	-0.637554	7.15523e-05	0.00344766	2.99	3.28	3.23	1.75	1.95	1.29
WBGene00003618	nhr-19	lin-40 Down	-0.276925	0.148775	0.519227	7.68	8.95	9.45	6.75	7.06	9.62	-0.586634	0.00195949	0.0467944	10.93	10.32	9.81	8.69	5.08	3.39
WBGene00003776	nmy-1	lin-40 Down	0.0748722	0.784856	0.934059	8.66	15.12	15.4	8.89	21.19	16.23	-0.683094	0.000281699	0.0106406	16.67	18.26	16.7	12.07	10.17	4.37
WBGene00003843	oct-2	lin-40 Down	-0.437959	0.0266341	0.199749	2.95	3.56	4.07	2.67	2.93	2.87	-0.67063	0.000375659	0.0132364	3.5	4.29	4.16	2.71	2.62	1.1
WBGene00003956	pcp-1	lin-40 Down	-0.45187	0.0221335	0.176512	41.46	43.53	48.8	42	30.36	32.27	-0.418199	0.000931872	0.0266394	53.01	49.6	51.42	38.9	33.64	25.04
WBGene00016636	perm-2	lin-40 Down	0.168774	0.575561	0.850763	13.49	126.42	54.46	8.88	273.9	76.19	-0.940035	1.34872e-07	1.65686e-05	113	165.36	189.69	81.56	59.61	48.57
WBGene00016638	perm-4	lin-40 Down	0.155589	0.610854	0.865737	11.39	111.6	50.94	8.73	224.58	68.72	-1.10015	4.94603e-10	1.02188e-07	80.89	122.61	140.73	52.33	42.94	29.17
WBGene00003996	pgp-2	lin-40 Down	-0.39649	0.0372509	0.249055	3.92	4.21	5.57	3.33	3.72	4.2	-0.531512	0.00043893	0.014854	5.53	6.11	5.5	4.12	3.67	2.2
WBGene00016152	pho-12	lin-40 Down	-0.118276	0.737612	0.917999	0.28	1.87	1.6	0.22	1.29	1.9	-1.03587	3.71073e-05	0.0020403	1.3	2.53	2.11	0.68	0.6	0.46
WBGene00017312	pitr-5	lin-40 Down	-0.0691903	0.825312	0.947972	0.93	2.11	1.86	0.99	2.01	2.07	-0.733679	0.000424805	0.0146279	2.99	2.88	2.66	1.93	1.14	0.93
WBGene00016558	pks-1	lin-40 Down	-0.38056	0.254208	0.652603	0.06	0.06	0.05	0.04	0.02	0.03	-1.25213	8.78355e-08	1.16284e-05	0.2	0.27	0.25	0.09	0.06	0.02
WBGene00011000	R03G8.6	lin-40 Down	0.210126	0.550964	0.838389	0.13	0.71	0.43	0.14	1.39	0.47	-0.941248	0.000195982	0.00788322	0.82	0.89	0.95	0.29	0.41	0.16
WBGene00011011	R04D3.3	lin-40 Down	0.156122	0.541815	0.834546	0.03	2.63	0.74	0.13	6.23	1.35	-0.708454	0.00126643	0.0337946	2.64	4.49	5.12	2.43	1.9	1.34
WBGene00020120	R160.3	lin-40 Down	-0.364493	0.229123	0.625707	3.79	5.32	4.82	2.29	5.21	3.63	-0.915638	9.71713e-05	0.00440209	6.62	5.81	7.16	3.29	2.72	1.22
WBGene00016354	rig-6	lin-40 Down	-0.26471	0.240447	0.636143	6.63	12.26	10	6.87	7.93	10.17	-0.528476	0.000878942	0.0256644	10.16	10.9	12.15	8.59	6.96	4.16
WBGene00004789	sgk-1	lin-40 Down	-0.45534	0.0219977	0.176144	16.73	15.2	15.04	14.19	11.57	10.82	-0.496374	0.000885093	0.0257887	12.85	14.38	12.93	10.43	7.95	5.82
WBGene00009897	skpo-1	lin-40 Down	0.166153	0.59095	0.857844	0.52	5.53	3.18	0.66	12.49	3.12	-1.09866	9.7802e-08	1.26189e-05	4.74	7.9	7.75	3.38	2.35	1.36
WBGene00011364	T02B5.3	lin-40 Down	-0.510974	0.050779	0.29557	1.29	2.08	1.91	0.93	1.49	1.41	-0.795884	4.90652e-05	0.00252473	2.26	2.73	2.61	1.27	1.31	0.81
WBGene00011397	T03E6.8	lin-40 Down	-0.250406	0.30806	0.700367	2.55	3.6	2.29	2.89	1.89	2.48	-0.689425	0.00132338	0.0347699	2.71	3.06	2.86	2.23	1.17	0.9
WBGene00016753	oac-9	lin-40 Down	0.310177	0.386278	0.753313	0.28	1.01	0.59	0.26	1.85	1.07	-0.867999	0.000353174	0.012607	0.79	1.3	1.15	0.6	0.37	0.24
WBGene00020315	T07E3.4	lin-40 Down	-0.107533	0.695284	0.899813	16.33	27.63	27.92	15.22	22.38	35.05	-0.653158	0.000222403	0.00879579	35.13	38.63	38.43	27.22	21.62	10.59
WBGene00020577	T19D12.2	lin-40 Down	-0.0494927	0.773107	0.929358	5.83	6.87	5.92	7.14	6.48	6.11	-0.544334	0.00155074	0.038658	7.39	6.93	7.97	5.83	4.15	2.75
WBGene00006541	tbh-1	lin-40 Down	0.0469117	0.892878	0.968849	0.24	3.74	1.7	0.42	4.49	1.58	-1.96595	8.18238e-23	1.39469e-19	4.72	7.7	6.91	1.22	1.26	0.71
WBGene00006608	tre-2	lin-40 Down	0.088393	0.508449	0.816763	11.19	13.62	12.54	14.28	15.51	14.2	-0.560915	0.000190371	0.00774897	15.81	17.88	19.84	12.52	11.11	6.59
WBGene00011460	ttr-14	lin-40 Down	0.0846892	0.796833	0.93783	3.44	19.81	15.88	2.17	33.27	17.23	-0.760435	1.60317e-05	0.000984725	17.35	23.29	25.93	14.66	10.39	6.88
WBGene00045245	ttr-34	lin-40 Down	-0.00184429	0.995879	0.999491	10.81	39.27	24.1	5.84	47.45	28.84	-0.686935	0.0016589	0.0407582	21.02	31.66	31.11	20.76	9.68	9.34
WBGene00017667	ttr-37	lin-40 Down	-0.0483558	0.853468	0.956761	4.95	5.92	5.82	5.91	5.81	6.04	-0.989296	0.000132441	0.00569704	11.7	5.18	6.46	1.95	2.32	2.03
WBGene00015695	ugt-26	lin-40 Down	0.175097	0.564647	0.84472	4.36	1.79	4.74	4.46	4.69	5.11	-0.820067	0.00116934	0.0318904	18.55	6.65	6.04	5.2	3.12	3.3
WBGene00007070	ugt-49	lin-40 Down	-0.162291	0.440797	0.783127	5.85	7.46	9.4	7.38	6.75	7.95	-0.625384	6.27889e-05	0.00309989	9.47	10.2	10.42	6.07	6.14	3.86
WBGene00021005	ule-1	lin-40 Down	0.177098	0.567247	0.846493	0.13	3.27	0.55	0.13	5.48	1.54	-1.19214	1.31224e-06	0.000115443	5.19	9.69	11.59	3.26	2.7	1.11
WBGene00008378	ule-3	lin-40 Down	-0.0183412	0.948386	0.985343	3.78	31.75	17.14	0.49	43.36	10.81	-1.60443	5.7382e-14	2.69814e-11	34.77	53.93	54.48	7.54	11.84	9.89
WBGene00013394	ule-5	lin-40 Down	-0.129629	0.628485	0.873098	0.95	15.41	9.92	0.09	13.08	3.74	-2.32475	4.475e-29	1.22042e-25	24.37	33.54	36.44	3.51	4.13	3.15
WBGene00011462	vap-2	lin-40 Down	0.183392	0.592926	0.858068	0.11	1.37	1.24	0.26	3.31	1.26	-0.973709	8.61522e-06	0.000578705	4.21	5.17	3.52	1.88	2.15	0.89
WBGene00006925	vit-1	lin-40 Down	-0.50979	0.128504	0.486188	7.81	20.33	19.79	0.54	10.43	6.47	-1.31959	7.74407e-07	7.38449e-05	36.28	71.47	81.95	3.24	9.76	5.55
WBGene00006926	vit-2	lin-40 Down	-0.0417397	0.889138	0.967595	23.82	160.7	100.76	4.16	206.67	67.51	-1.10895	3.37366e-05	0.00189314	280.18	361.44	359.77	33.77	109.73	48.62
WBGene00006927	vit-3	lin-40 Down	-0.653455	0.0440575	0.273825	7.71	44.17	43.52	0.61	9.41	9.03	-1.34688	2.74652e-07	2.99612e-05	49.6	113.5	125.59	2.28	6.55	6.11
WBGene00006928	vit-4	lin-40 Down	-0.456396	0.13574	0.497934	5.06	38.62	31.88	0.36	10.58	9.36	-1.23249	1.89598e-06	0.000161585	45.54	109.22	121.11	2.01	7.2	5.46
WBGene00006929	vit-5	lin-40 Down	-0.190344	0.519603	0.821507	9.15	79.81	51.45	1.07	55.77	27.18	-1.17653	8.93786e-06	0.00059452	117.74	198.11	202.92	7.59	29.53	16.76
WBGene00006930	vit-6	lin-40 Down	-0.0508667	0.868015	0.960873	30.84	189.23	134.86	6.54	250.65	81.27	-1.48325	5.11529e-10	1.04108e-07	319.8	416.52	412.49	41.72	128.15	62.01
WBGene00010492	meg-1	lin-40 Down	0.290221	0.330034	0.714584	0.18	1.83	0.71	0.19	6.01	1.42	-0.765912	0.000420922	0.0145677	2.36	4.03	5.02	2.07	1.86	1.12
WBGene00012213	W02D9.7	lin-40 Down	-0.0653427	0.821282	0.947628	0.45	6.6	2.74	0	7.5	1.21	-0.831654	0.00190329	0.0456416	7.39	8.53	6.74	0.8	3.57	1.11
WBGene00012231	W04A4.2	lin-40 Down	-0.241663	0.498025	0.810398	0.71	3.27	2.31	0.56	2.19	2.34	-1.36927	6.55907e-09	1.10699e-06	2.09	3.52	2.74	0.8	0.69	0.47
WBGene00000675	col-101	lin-40 Down	0.288042	0.370943	0.743107	2.13	23.46	7.32	4.9	52.52	17.35	-1.06599	1.03004e-07	1.31268e-05	61.18	81.47	100.78	34.25	37.86	15.75
WBGene00010083	xhd-1	lin-40 Down	-0.407637	0.0865535	0.39914	7.04	5.91	7.54	7	4.72	4.6	-0.509395	0.00116575	0.0318904	6.92	6.12	6.08	4.92	3.86	2.57
WBGene00044209	Y32F6A.6	lin-40 Down	0.202151	0.541646	0.834546	0.84	3.52	2.14	1.33	2.61	3.5	-0.732171	0.000245693	0.00954494	3.25	4.6	4.27	1.86	1.59	1.32
WBGene00012557	Y37D8A.19	lin-40 Down	-0.0135391	0.961106	0.98804	10.13	44.65	23.65	0.35	65.14	17.16	-1.44637	7.42012e-11	1.98394e-08	54.89	71.39	67	14.45	16.45	12.51
WBGene00021627	Y47D7A.15	lin-40 Down	0.105142	0.757413	0.924636	67.54	281.81	206.94	40.92	501.8	220.49	-0.587791	0.000111171	0.00493787	166.15	234.07	241.6	131.77	124.24	93.54
WBGene00045239	Y49E10.29	lin-40 Down	0.181562	0.610324	0.865737	0.3	1.13	0.86	0.26	2.39	0.72	-1.02272	3.89226e-05	0.00209782	1.15	1.8	1.83	0.44	0.72	0.3
WBGene00013391	Y62H9A.3	lin-40 Down	-0.100425	0.730991	0.914804	0.3	4.17	2.24	0	4.85	0.49	-1.29664	6.20255e-07	6.12884e-05	5.04	7.17	6.21	0.75	2.16	0.65
WBGene00013392	Y62H9A.4	lin-40 Down	0.0135563	0.967234	0.989432	0.47	4.71	2.98	0.16	6.72	2.44	-1.73883	2.04415e-14	1.03237e-11	9.02	10.97	11.64	1.7	1.77	1.87
WBGene00013393	Y62H9A.5	lin-40 Down	-0.0968084	0.677054	0.895097	1.23	23.92	11.27	0	17.41	5.32	-1.69313	2.94935e-11	9.35288e-09	20.52	43.65	39.21	3.74	8.54	2.18
WBGene00012404	Y6G8.2	lin-40 Down	-0.184513	0.517177	0.820136	0.83	1.58	1	1.33	1	0.83	-0.767506	0.000578657	0.0183076	1.21	1.08	1.35	0.6	0.61	0.31
WBGene00013559	Y75B8A.28	lin-40 Down	-0.0793473	0.791929	0.936493	2.38	2.65	2.57	1.47	2.7	3.72	-0.731685	0.00046781	0.0156349	4.48	4.97	3.83	2.62	2.13	1.41
WBGene00022584	ZC266.1	lin-40 Down	-0.13334	0.704154	0.904297	0.34	1.23	0.77	0.61	0.98	0.6	-0.854909	0.000906748	0.0261404	1.45	1.12	1.66	0.48	0.62	0.32
WBGene00013867	ZC373.2	lin-40 Down	0.0513961	0.87845	0.964441	3.4	45.76	21.18	2.74	66.89	17.32	-1.42505	2.34164e-09	4.43482e-07	51.94	80.22	83.78	12.28	18.55	13.83
WBGene00013875	ZC376.3	lin-40 Down	-0.468031	0.107256	0.444079	1.19	1.91	2.13	0.99	1.05	1.78	-0.654639	0.00128825	0.0341763	1.96	2.14	2.27	1.1	1.25	0.8
WBGene00017177	F02E8.4	lin-40 Down	0.269054	0.427342	0.777334	0.09	1.01	0.38	0.12	2.15	0.56	-0.94252	0.000371844	0.0131701	1.04	1.55	1.86	0.85	0.37	0.09
WBGene00022820	ZK813.1	lin-40 Down	-0.00725695	0.975733	0.991733	1.9	18.56	6.6	0	22.74	6.08	-1.80744	6.14713e-17	4.4117e-14	32.99	39.38	42.12	6.28	9.62	4.03
WBGene00022822	ZK813.3	lin-40 Down	-0.0884024	0.708264	0.906012	0.69	14.86	6.64	0	11.52	3.35	-2.10132	4.62397e-20	4.85019e-17	17.44	31.41	31.51	3.83	3.55	2.43
WBGene00045394	ZK813.7	lin-40 Down	-0.0355953	0.876304	0.964199	0.51	14.57	8.23	0	17.62	3.19	-1.81867	6.66261e-14	3.02838e-11	20.48	35.75	27.43	3.17	5.48	2.94
WBGene00020081	sdz-29	lin-40 Down	0.262558	0.459148	0.79219	0.2	1.49	1.42	0.29	3.46	1.5	-1.17786	6.07698e-10	1.21861e-07	1.83	2.06	1.7	0.85	0.61	0.4

## Sheet: GO enrichment
Direction	GO term	Caenorhabditis elegans - REFLIST (19921)	upload (592)	Expected	Fold Enrichment	P-value
Down-BP	proteasomal ubiquitin-independent protein catabolic process (GO:0010499)	17	8	0.51	15.84	0.000795
Down-BP	cuticle development involved in collagen and cuticulin-based cuticle molting cycle (GO:0042338)	26	12	0.77	15.53	1.01e-06
Down-BP	purine ribonucleoside monophosphate biosynthetic process (GO:0009168)	14	6	0.42	14.42	0.0382
Down-BP	purine nucleoside monophosphate biosynthetic process (GO:0009127)	14	6	0.42	14.42	0.0382
Down-BP	ribonucleoside monophosphate biosynthetic process (GO:0009156)	22	8	0.65	12.24	0.00379
Down-BP	maintenance of protein location in cell (GO:0032507)	20	7	0.59	11.78	0.0213
Down-BP	cuticle development (GO:0042335)	46	16	1.37	11.7	3.74e-08
Down-BP	collagen and cuticulin-based cuticle development (GO:0040002)	42	14	1.25	11.22	1.12e-06
Down-BP	protein localization to endoplasmic reticulum (GO:0070972)	29	9	0.86	10.44	0.00249
Down-BP	ribonucleoside monophosphate metabolic process (GO:0009161)	26	8	0.77	10.35	0.0106
Down-BP	nucleoside monophosphate biosynthetic process (GO:0009124)	26	8	0.77	10.35	0.0106
Down-BP	nucleoside metabolic process (GO:0009116)	26	8	0.77	10.35	0.0106
Down-BP	glycosyl compound metabolic process (GO:1901657)	35	9	1.04	8.65	0.00928
Down-BP	peptidyl-proline modification (GO:0018208)	39	9	1.16	7.77	0.0198
Down-BP	molting cycle, collagen and cuticulin-based cuticle (GO:0018996)	102	22	3.03	7.26	2.01e-08
Down-BP	molting cycle (GO:0042303)	105	22	3.12	7.05	3.29e-08
Down-BP	IRE1-mediated unfolded protein response (GO:0036498)	116	18	3.45	5.22	0.000151
Down-BP	carboxylic acid biosynthetic process (GO:0046394)	111	16	3.3	4.85	0.00197
Down-BP	organic acid biosynthetic process (GO:0016053)	112	16	3.33	4.81	0.0022
Down-BP	endoplasmic reticulum unfolded protein response (GO:0030968)	157	20	4.67	4.29	0.000521
Down-BP	alpha-amino acid metabolic process (GO:1901605)	119	15	3.54	4.24	0.0192
Down-BP	cellular response to unfolded protein (GO:0034620)	177	20	5.26	3.8	0.00292
Down-BP	lipid biosynthetic process (GO:0008610)	171	19	5.08	3.74	0.00674
Down-BP	small molecule catabolic process (GO:0044282)	144	16	4.28	3.74	0.0408
Down-BP	response to unfolded protein (GO:0006986)	181	20	5.38	3.72	0.004
Down-BP	response to endoplasmic reticulum stress (GO:0034976)	191	21	5.68	3.7	0.00237
Down-BP	cellular response to topologically incorrect protein (GO:0035967)	188	20	5.59	3.58	0.0068
Down-BP	small molecule biosynthetic process (GO:0044283)	192	20	5.71	3.51	0.00911
Down-BP	response to topologically incorrect protein (GO:0035966)	198	20	5.88	3.4	0.0139
Down-BP	lipid metabolic process (GO:0006629)	457	39	13.58	2.87	4.2e-05
Down-BP	carboxylic acid metabolic process (GO:0019752)	354	30	10.52	2.85	0.0022
Down-BP	oxidation-reduction process (GO:0055114)	632	49	18.78	2.61	1.49e-05
Down-BP	organic acid metabolic process (GO:0006082)	430	33	12.78	2.58	0.00757
Down-BP	oxoacid metabolic process (GO:0043436)	391	30	11.62	2.58	0.0142
Down-BP	small molecule metabolic process (GO:0044281)	725	54	21.55	2.51	6.67e-06
Down-BP	organonitrogen compound biosynthetic process (GO:1901566)	760	47	22.59	2.08	0.0122
Down-BP	organic substance biosynthetic process (GO:1901576)	1148	63	34.12	1.85	0.013
Down-BP	biosynthetic process (GO:0009058)	1196	63	35.54	1.77	0.0448
Down-BP	organonitrogen compound metabolic process (GO:1901564)	2630	118	78.16	1.51	0.0175
Down-BP	organic substance metabolic process (GO:0071704)	3972	177	118.04	1.5	4.15e-05
Down-BP	metabolic process (GO:0008152)	4440	196	131.95	1.49	7.91e-06
Down-BP	primary metabolic process (GO:0044238)	3735	159	110.99	1.43	0.00497
Down-BP	biological_process (GO:0008150)	9188	354	273.04	1.3	1.36e-07
Down-CC	proteasome core complex (GO:0005839)	14	8	0.42	19.23	7.3e-05
Down-CC	troponin complex (GO:0005861)	10	5	0.3	16.83	0.0331
Down-CC	striated muscle thin filament (GO:0005865)	20	9	0.59	15.14	5.56e-05
Down-CC	small nucleolar ribonucleoprotein complex (GO:0005732)	17	6	0.51	11.88	0.0266
Down-CC	myofilament (GO:0036379)	28	9	0.83	10.82	0.000561
Down-CC	proteasome complex (GO:0000502)	42	13	1.25	10.42	2.87e-06
Down-CC	endoplasmic reticulum lumen (GO:0005788)	23	7	0.68	10.24	0.0131
Down-CC	endopeptidase complex (GO:1905369)	44	13	1.31	9.94	4.59e-06
Down-CC	peptidase complex (GO:1905368)	56	13	1.66	7.81	5.28e-05
Down-CC	endoplasmic reticulum (GO:0005783)	383	53	11.38	4.66	4.74e-16
Down-CC	endoplasmic reticulum membrane (GO:0005789)	246	34	7.31	4.65	1.11e-09
Down-CC	nuclear outer membrane-endoplasmic reticulum membrane network (GO:0042175)	251	34	7.46	4.56	1.84e-09
Down-CC	sarcomere (GO:0030017)	90	12	2.67	4.49	0.027
Down-CC	myofibril (GO:0030016)	98	13	2.91	4.46	0.0136
Down-CC	intrinsic component of organelle membrane (GO:0031300)	140	15	4.16	3.61	0.0315
Down-CC	contractile fiber (GO:0043292)	160	17	4.75	3.58	0.011
Down-CC	extracellular region (GO:0005576)	582	44	17.3	2.54	4.57e-05
Down-CC	endomembrane system (GO:0012505)	955	71	28.38	2.5	5.92e-09
Down-CC	organelle membrane (GO:0031090)	824	50	24.49	2.04	0.00292
Down-CC	cytoplasm (GO:0005737)	3747	196	111.35	1.76	3.9e-13
Down-CC	intracellular (GO:0005622)	5802	226	172.42	1.31	0.0025
direction	GO term	Caenorhabditis elegans - REFLIST (19921)	upload(246)	Expected	Fold Enrichment	P-value
UP-CC	intracellular membrane-bounded organelle (GO:0043231)	4079	78	50.37	1.55	0.0325
UP-CC	intracellular organelle (GO:0043229)	4884	92	60.31	1.53	0.00682
UP-CC	membrane-bounded organelle (GO:0043227)	4334	81	53.52	1.51	0.0479
UP-CC	organelle (GO:0043226)	5040	93	62.24	1.49	0.0123
UP-CC	intracellular (GO:0005622)	5802	102	71.65	1.42	0.0286
UP-BP	response to stress (GO:0006950)	952	32	11.76	2.72	0.00106

## Sheet: Heatmap
TRANSCRIPT	WORMBASE IDENTIFIER	GENE NAME	N2_EVa Normalized Counts	N2_EVb Normalized Counts	N2_EVc Normalized Counts	N2_cco-1a Normalized Counts	N2_cco-1b Normalized Counts	N2_cco-1c Normalized Counts	lin-40_EVa Normalized Counts	lin-40_EVb Normalized Counts	lin-40_EVc Normalized Counts	lin-40_cco-1a Normalized Counts	lin-40_cco-1b Normalized Counts	lin-40_cco-1c Normalized Counts
TCA cycles (Citrate cycle)
T20G5.2	WBGene00000833	cts-1	990.98	736.55	853.17	1052.85	838.91	946.26	735.23	724.07	677.41	828.38	785.83	808.07
B0365.1	WBGene00007150	acly-2	14.49	12.55	14.53	11.51	19.15	15.82	12.78	14.12	13.8	15.15	14.57	8.71
D1005.1	WBGene00016995	acly-1	47.12	33.1	38.58	39.55	52.33	49.74	34.62	34.59	32.29	41.28	39.88	25.97
F54H12.1	WBGene00000041	aco-2	315.17	236.29	243.93	437.44	352.11	354.04	257.93	249.34	223.83	306.81	341.15	279.55
ZK455.1	WBGene00000040	aco-1	187.49	103.62	132.34	131.42	115.5	129.32	107.57	102.53	94.57	101.86	115.08	87.78
C34F6.8	WBGene00007942	idh-2	43.43	36.84	44.8	36.8	38.47	37.6	32.8	35.32	37.37	43.31	32.88	24.7
F59B8.2	WBGene00010317	idh-1	474.1	324.72	428.39	362.24	312.99	322.38	322.74	338.65	319.29	296.66	285.71	244.23
C37E2.1	WBGene00007993	idhb-1	113.94	101.84	102.65	115.73	97.71	99.46	89.45	92.09	93.3	97.17	91.83	74.68
F35G12.2	WBGene00009440	idhg-1	74.08	67.03	76.24	85.66	77.2	85.66	63.56	75.25	71.12	84.68	61.56	47.73
F43G9.1	WBGene00009664	idha-1	258.97	244.41	245.76	293.65	263.45	265.14	208.24	225.12	226.41	268.95	216.72	215.71
C30F12.7	WBGene00016266	idhg-2	19.94	18.63	19.44	26.08	17.39	20.31	15.75	17.03	15.86	16.62	18.12	11.98
T22B11.5	WBGene00020679	ogdh-1	181.88	131.89	143.29	187.5	172.46	160.74	148.4	142.16	136	153.09	162.87	133.61
W02F12.5	WBGene00020950	dlst-1	303.02	266.9	277.26	338.8	285.65	296.71	255.03	259.87	251.18	278.59	278.31	267.06
LLC1.3	WBGene00010794	dld-1	251.05	241.99	235.77	263.72	243.08	247.97	204.21	220.21	227.04	241.04	220.63	210.64
C05G5.4	WBGene00007350	sucl-1	233.26	217.72	219.54	218.85	182.84	195.46	190.56	191.05	187.57	189	196.04	196.13
F23H11.3	WBGene00017759	sucl-2	106.95	114.73	121.44	97.77	114.61	119.24	97.35	122.43	111.15	109.44	105.55	94.8
C50F7.4	WBGene00016844	sucg-1	30.87	32.16	37.11	25.4	24.14	27.13	26.19	35.06	36.22	30.36	30.58	22.77
F47B10.1	WBGene00009812	suca-1	170.08	139.83	147.77	121.27	97.81	103.94	134.07	126.09	126.72	114.39	127.66	128.83
C03G5.1	WBGene00015391	sdha-1	161.63	106.6	117.9	156.65	122.74	128.99	109.41	102.19	95.37	104.26	129.06	106.94
C34B2.7	WBGene00016392	sdha-2	19.73	15.64	16.36	17.06	19.95	20.21	14.62	20.16	17.86	18.24	15.44	13.63
F42A8.2	WBGene00006433	sdhb-1	295.62	265.91	267.32	317.48	286.99	271.79	227.85	245.4	238.33	279.09	250.54	250.42
T07C4.7	WBGene00003225	mev-1	403.75	371.57	361.31	425.51	366.94	375.41	300.81	319.09	315.03	368.97	340.89	370.95
F33A8.5	WBGene00009353	sdhd-1	374.08	359.15	326.81	415.47	394.22	375.67	274.38	296.9	292.12	318.87	298.89	275.5
H14A12.2	WBGene00001503	fum-1	313.52	245.1	258.34	352.83	291.3	288.15	225.58	239.25	221.39	277.52	287.41	276.13
F46E10.10	WBGene00018491	mdh-1	549.15	463.28	502.31	517.86	468.01	461.93	390.24	428.74	407.34	425.33	383.01	362.42
F20H11.3	WBGene00003162	mdh-2	696.8	620.2	631.19	740.53	628.47	660.94	542.14	572.43	543.54	602.81	624.01	658.2
D2023.2	WBGene00004258	pyc-1	157.21	171.94	155.69	185.02	214.84	205.29	142.98	184.48	171.51	216.8	156.05	132.33
R11A5.4	WBGene00011232	pck-2	458.83	314.33	326.74	499.92	463.03	420.69	380.43	410.97	359.56	474.63	431.81	382.81
W05G11.6	WBGene00021043	pck-1	248.88	160.28	152.16	299.59	272.61	221.19	107.43	107.9	92.27	170.75	159.37	123.9
T05H10.6	WBGene00011510	pdha-1	193.01	174.24	191.36	199.59	189.19	199.26	160.97	178.36	178.93	205.11	164.58	138.72
C04C3.3	WBGene00015413	pdhb-1	257.58	229.81	247.4	217.34	202.4	209.95	186.32	207.46	209.1	223.43	191.3	188.33
C30H6.7	WBGene00007824	dlat-2	135.14	139.32	140.54	182.18	156.8	168.95	130.73	125.05	131.83	151.25	132.7	111.78
F23B12.5	WBGene00009082	dlat-1	260.63	217.75	249.53	218.72	205	219.06	209.22	217.55	211.8	220.42	212.41	194.64
OXPHOS Genes (Oxidative phosphorylation)
MTCE.3	WBGene00010957	ND6(nduo-6)	321.75	314.87	213.96	265.58	240.96	183.27	201.91	181.06	209.84	220.23	200.18	217.25
MTCE.35	WBGene00010967	ND5(nduo-5)	299.71	239.4	224.88	254.86	232.93	289.63	252.81	212.07	238.6	339.79	350.55	364.15
MTCE.4	WBGene00010958	ND4L(ndfl-4)	58.54	100.26	41.68	86.01	103.25	42.13	14.85	56.16	35.06	49.94	20.06	19.97
MTCE.25	WBGene00010963	ND4(nduo-4)	446.69	428.17	359.75	391.5	378.66	419.59	353.16	353.78	389.79	481.62	459.92	530.75
MTCE.34	WBGene00010966	ND3(nduo-3)	58.08	70.1	54.44	62.77	64.04	33	42.62	50.93	43.32	61.84	44.84	49.23
MTCE.16	WBGene00010961	ND2(nduo-2)	16.12	19.03	18.95	12.8	15.61	16.97	12.75	17.73	17.25	22.62	16.05	21.74
MTCE.11	WBGene00010959	ND1(nduo-1)	846.28	767.83	697.6	654.53	699.7	730.66	632.45	660.34	685.27	816.48	830.2	861.55
MTCE.21	WBGene00000829	CYTB(ctb-1)	2005.3	1663.3	1513.93	1224.34	1163.2	1569.16	1553.27	1536.37	1613.07	1700.94	1899.77	2088.05
MTCE.23	WBGene00010962	COX3(ctc-3)	2637.28	2096.29	1966.22	2132.76	1835.82	2208.46	1741.4	1702.37	1795.52	2264.3	2377.66	2578.72
MTCE.31	WBGene00010965	COX2(ctc-2)	1194.3	1234.9	1050.04	866.09	754.62	986.87	976.95	944.32	1041.37	1027.29	1027.73	1170.22
MTCE.12	WBGene00010960	ATP6(ATP6)	974.09	973.08	895.7	823.19	770.27	855.79	973.73	831.83	920.6	1027.64	1077.03	1165.17
MTCE.26	WBGene00010964	COX1(ctc-1)	1476.59	1257.52	1038.87	2498.94	2157.61	2403.32	1129.34	1101.2	1105.29	2109.69	2196.29	2317.93
ZK973.10	WBGene00003061	lpd-5	181.24	214.67	216.07	221.47	199.9	202.22	176.99	185.6	192.29	207.83	173.34	159.19
ZK970.4	WBGene00006918	vha-9	483.23	506.56	526.09	511.96	479.88	465.36	436.75	431.66	453.53	474.67	411.62	319.94
ZK809.3	WBGene00014086	ZK809.3	278.72	298.3	294.93	325.48	295.82	318.07	270.09	262.55	278.07	299.27	275.12	257.31
ZK637.8	WBGene00006768	unc-32	35.37	38.87	39.62	32.66	38.14	37.15	38.67	38.96	39.72	34.47	35.35	25.44
ZC262.5	WBGene00022582	ZC262.5	0	100.69	0	0	87.28	125.15	0	29.71	159.18	88.34	0	139.91
Y82E9BR.3	WBGene00022336	Y82E9BR.3	5828.44	5336.99	5461.18	6103.69	5592.13	5832.93	4823.82	5223.86	5120.82	6017.14	5585.59	6061.99
Y71H2AM.5	WBGene00022170	cox-6B	1026.02	1079.21	1070.85	1095.8	1051.81	1075.44	888.78	970.47	933.47	975.15	955.29	1009.86
Y71H2AM.4	WBGene00022169	Y71H2AM.4	275.69	287.99	258.53	299.38	266.99	253.65	250.51	222.49	265.67	302.01	255.58	278.92
Y69A2AR.18	WBGene00022089	Y69A2AR.18	1131.55	1017.52	1048.43	1323.45	1187.06	1208.35	906.42	946.12	915.74	1101.51	1051.38	1053.53
Y63D3A.7	WBGene00013406	Y63D3A.7	176.56	184.53	194.54	176.11	173.53	184.92	185.69	147.01	192.77	180.2	160.57	155.14
Y57G11C.12	WBGene00013308	nuo-3	509.31	481.65	579.28	694.56	714.9	668.86	418.43	559.93	567.55	641.73	499.94	658.64
Y56A3A.19	WBGene00013237	Y56A3A.19	240.66	253.4	282.46	242.41	245.79	250.94	209.43	244.57	224.86	240.78	204.33	208.29
Y55H10A.1	WBGene00021952	vha-19	224.61	173.21	197	197.12	159.72	158.07	173.14	173.18	173.3	178.01	163.45	135.16
Y54F10AM.5	WBGene00021849	Y54F10AM.5	259.13	248.25	269.79	266.17	238.09	266.44	229.52	226.46	224.89	258.87	246.4	220.78
Y54E10BL.5	WBGene00021839	nduf-5	223.74	237.97	233.79	283.82	242.34	256.81	217.62	212.11	212.36	250.53	212.94	203.5
Y53G8AL.2	WBGene00021800	Y53G8AL.2	161.33	134.24	157	161.05	138.24	146.83	125.7	126.56	125.28	133.39	132.1	112.58
Y51H1A.3	WBGene00013094	Y51H1A.3	488.59	480.09	467.67	526.36	487.5	517.89	419.98	421.33	419.97	483.9	454.22	508.85
Y49A3A.2	WBGene00013025	vha-13	523.56	380.77	420.34	491.45	407.18	387.97	375.62	369.28	358.98	382.08	395.61	310.51
Y46G5A.2	WBGene00012895	cox-10	16.74	12.11	13.17	17.62	15.24	15.86	11.83	11.63	10.98	14.24	12.58	9.08
Y45G12B.1	WBGene00021562	nuo-5	166.96	127.26	135.43	166.82	152.18	153.05	136.02	130.94	124.22	131.33	151.24	126.29
Y38F2AL.4	WBGene00006912	vha-3	254.46	171	214.2	228.28	181.39	196.09	199.29	185.13	183.86	176.08	175.85	119.1
Y38F2AL.3	WBGene00006920	vha-11	247.93	187.77	221.89	217.27	185.49	182.76	181.84	189.99	182.95	185.44	152.34	112.25
Y37D8A.14	WBGene00012553	cox-5A	807.13	855.88	836.53	855.85	791.83	851.55	738.08	798.19	796.69	839.96	787.73	845.46
Y110A7A.12	WBGene00004959	spe-5	3.42	6.13	5.27	2.83	6.86	7.09	3.53	5.12	4.55	5.12	2.37	2.31
W10D5.2	WBGene00012376	nduf-7	313.29	303.08	304.92	346.2	311.26	326.65	282.92	286.29	277.47	324.68	281.28	273.92
W09C5.8	WBGene00012354	cox-4	810.96	832.56	767.78	886.58	819.2	808.94	688.26	770.19	752.83	862.63	771.52	936
W01A8.4	WBGene00012166	nuo-6	276.55	304.49	293.23	294.74	270.28	284.65	226.16	242.61	253.71	283.12	256.31	242.51
VW06B3R.1	WBGene00012158	ucr-2.1	322.74	259.88	285	351.14	297.39	307.12	255.9	244.46	236.82	281.49	289.89	288.42
VW02B12L.1	WBGene00006915	vha-6	350.2	239.94	254.13	448.09	363.5	321.29	278.16	243.11	235.97	316.48	349.52	271.16
T27E9.2	WBGene00012094	T27E9.2	747.23	788.42	854.12	817.01	686.64	804.13	815.91	730.27	790.84	817.42	814.43	821.09
T26A5.3	WBGene00006463	nduf-2.2	21.13	19.11	22.85	16.04	20.87	22.52	18.73	22.07	24.4	17.42	17.66	14.67
T24C4.1	WBGene00020757	ucr-2.3	28.96	33.29	34.38	18.33	28.6	30.19	25.65	34.38	34.83	28.15	25.32	23.69
T20H4.5	WBGene00020636	T20H4.5	234.97	227.11	238.7	244.23	219.41	244.75	203.28	204.38	206.67	218.75	209.9	205.87
T14F9.1	WBGene00020507	vha-15	244.07	209.45	229.84	231.59	200.64	196.41	195.34	209.95	204.12	213.02	191.33	157.48
T10E9.7	WBGene00020417	nuo-2	205.1	190.92	209.87	235.79	213.8	217.61	172.44	176.54	169.97	197.82	183.21	180.44
T10B10.2	WBGene00011679	ucr-2.2	154.61	133.41	152.02	159.35	132.87	140.61	117.86	123.21	122.31	141.78	138.2	146.7
T07C4.7	WBGene00003225	mev-1	403.75	371.57	361.31	425.51	366.94	375.41	300.81	319.09	315.03	368.97	340.89	370.95
T06D8.5	WBGene00011526	cox-15	54.26	47.04	45.82	77.08	72.51	69.23	38.55	48.84	48	73.95	59.51	55.58
T02H6.11	WBGene00020181	T02H6.11	987.72	948.27	948.16	1031.52	929.43	940.52	849.11	851.25	865.75	936.48	856.84	838.5
T01H3.1	WBGene00006913	vha-4	393.31	384.83	376.11	363.13	325.99	330.65	328.77	355.78	370.23	353.76	342.96	310.59
R53.4	WBGene00011273	R53.4	1478.23	1491.65	1509.22	1511.52	1454.05	1525.36	1320.56	1385.64	1441.45	1575.94	1395.56	1482.04
R10E11.8	WBGene00006910	vha-1	269.21	305.48	285.84	302.56	269.13	275.66	267.41	295.3	290.4	316.22	263.06	257.55
R10E11.2	WBGene00006911	vha-2	1401.4	1328.72	1293.52	1341.95	1156.23	1118.23	1181.93	1229.14	1261.96	1242.14	1116.79	1104.87
R07E4.3	WBGene00019937	R07E4.3	200	203.22	196.64	217.32	167.99	195.96	191.54	202.27	191.88	194.91	238.92	283.14
R05D3.6	WBGene00019880	R05D3.6	94.46	182.61	91.17	93.36	187.11	206.26	67.5	136.48	227.71	144.47	107.74	203.91
R04F11.2	WBGene00011015	R04F11.2	1386.68	1414.4	1374.72	1434.49	1350.96	1448.73	1363.45	1219.23	1296.93	1375.04	1338.87	1302.45
K09A9.5	WBGene00001520	gas-1	211.07	167.1	182.46	219.13	181.44	184.68	166.61	148.84	146.14	158.96	178.72	151.62
K07A12.3	WBGene00000209	asg-1	292.45	340.35	347.56	273.31	312.83	326.71	279.66	326.81	338.44	310.68	302.79	303.62
K04G7.4	WBGene00019401	nuo-4	153.75	150.29	171.75	177.8	156.73	168.73	142.15	145.47	146.75	157.83	137.51	107.08
JC8.5	WBGene00010437	cox-11	27.71	29.89	26.46	30.39	29.97	31.04	23.41	28.74	24.93	33.22	21.68	20.97
H28O16.1	WBGene00010419	atp-1	2366.1	1851.42	2014.13	2326.45	2033.44	2073.28	1864.87	1890.85	1795.87	1998.81	2084.75	2138.08
F59C6.5	WBGene00010326	F59C6.5	196.6	194.41	213.8	239.39	213.22	232.93	170.45	187.61	187.72	205.88	179.33	145.17
F58F12.1	WBGene00019061	F58F12.1	787.6	788.61	768.97	810.91	709.95	747.07	710.79	737.24	739.12	808.08	752.5	859.52
F57B10.14	WBGene00019007	ucr-11	384.9	466.41	458.7	454.99	381.05	438.86	359.53	413.76	365.86	453.22	413.68	491.37
F55H2.2	WBGene00010130	vha-14	372.74	350.05	371.31	365.64	328.33	324.34	317.38	331.74	330.68	348.29	324.62	275.79
F54D8.2	WBGene00006519	cox-6A	531.34	529.7	552.74	593.59	590.7	585.7	463.72	495.2	501.85	555.49	533.9	525.26
F53F4.10	WBGene00009992	F53F4.10	291.5	273.1	300.47	342.52	272.61	313.47	302.68	272.56	272.67	308.74	336.39	337.47
F52E1.10	WBGene00018698	vha-18	2.99	4.45	3.87	3.2	7.16	6.68	4.11	5.59	7.13	6.11	2.85	3.43
F49C12.13	WBGene00009882	vha-17	388.64	435.19	418.44	432.65	380.47	386	353.55	391.41	416.66	451.58	351.23	292.59
F46F11.5	WBGene00006919	vha-10	659.03	675.54	738.38	698.63	609.17	656.53	596.58	609.53	634.49	689.04	571.02	494.75
F45H10.3	WBGene00009740	F45H10.3	385.84	365.97	354.95	373.6	342.51	355.09	336.27	339.13	332.03	343.54	355.8	369.1
F45H10.2	WBGene00009739	F45H10.2	621.16	559.06	615.42	627.27	568.47	590.1	531.39	496.14	516.99	587.74	516.45	488.48
F44G4.2	WBGene00009712	F44G4.2	284.35	290.55	301.24	305.48	294.49	301.65	247.85	261.1	265.6	291.99	269.15	265.92
F42G8.12	WBGene00002162	isp-1	507.79	474.06	487.75	564.3	507.8	524.02	471.81	453.75	452.64	526.64	493.7	490.65
F42G8.10	WBGene00018361	F42G8.10	286.25	288.1	284.4	307.14	288.52	301.79	230.32	247.39	239.55	269.72	254.35	278.66
F42A8.2	WBGene00006433	sdhb-1	295.62	265.91	267.32	317.48	286.99	271.79	227.85	245.4	238.33	279.09	250.54	250.42
F40G9.2	WBGene00018240	cox-17	15.3	18.49	17.92	13.61	14.75	19.4	8.37	17.62	14.45	23.43	16.08	20.3
F37C12.3	WBGene00018151	F37C12.3	236.15	249.21	255.14	295.46	267.07	284.6	237.97	241.89	233.19	286.65	275.23	280.61
F35H10.4	WBGene00006914	vha-5	48.21	36	45.16	51.38	41.5	47.91	45.17	42.17	38.64	48.72	42.24	27.18
F35G12.10	WBGene00000206	asb-1	102.87	97.71	110.98	87.38	101.87	107.96	93.99	112.63	107.62	104.57	97.72	83.29
F33A8.5	WBGene00009353	sdhd-1	374.08	359.15	326.81	415.47	394.22	375.67	274.38	296.9	292.12	318.87	298.89	275.5
F32D1.2	WBGene00017982	hpo-18	1051.84	1186.3	1279.49	1034	1025.7	1099.7	896.92	1151.29	1014.31	1062.63	1005.05	1166.69
F31D4.9	WBGene00009294	F31D4.9	478.43	502.28	502.83	537.49	497.93	496.26	463.94	470.71	427.75	473.79	494.15	524.66
F29C4.2	WBGene00017926	cox-6C	1681.01	1493.16	1527.34	1677.46	1441.18	1603.81	1326.42	1351.03	1328.17	1410.8	1526.67	1588.99
F27C1.7	WBGene00000230	atp-3	1189.43	1027.76	1084.78	1237.67	1098.96	1103.72	1030.77	989.41	949.18	1029.37	1031.51	1085.48
F26E4.9	WBGene00000371	cox-5B	647.85	626.24	639.28	194.9	218.89	276.25	585.14	605.98	580.32	255.2	285.01	246.35
F26E4.6	WBGene00009161	cox-7C	1331.44	1279.28	1273.01	1345.1	1228.15	1268.56	1044.13	1152.11	1093	1320.9	1215.89	1459.09
F22D6.4	WBGene00009051	nduf-6	158.63	150.54	159.8	185.44	159.74	168.54	158.13	144.08	137.13	165.06	154.79	134.62
F20B6.2	WBGene00006921	vha-12	459.04	387.79	400.56	427.85	354.62	345.79	354.97	361.87	357.64	358.67	362.36	326.64
F02E8.1	WBGene00000207	asb-2	880.14	765.45	807.11	891.64	732.15	795.94	782.34	752.37	745.16	800.71	827.79	874.05
D2030.4	WBGene00008414	D2030.4	219.79	196.84	215.26	221.6	216.26	229.2	185.63	202.4	178.43	211.51	205.19	212.38
C54G4.8	WBGene00000869	cyc-1	440.6	382.08	400.34	456.12	391.61	412.19	372.6	371.37	360.08	400.58	415.38	374.96
C53B7.4	WBGene00000210	asg-2	724.43	639.58	654.5	722.6	656.46	693.89	552.94	585.24	549.53	662.57	584.57	552.99
C47E12.4	WBGene00008149	pyp-1	242.28	223.87	233.02	251.94	236.87	259.1	238.4	210.52	210.47	227.98	191.57	165.68
C34E10.6	WBGene00000229	atp-2	2161.19	1746.92	1930.48	2252.45	1974.7	2069.73	1741.28	1760.29	1714.19	1921.64	1896.68	1755.57
C34B2.8	WBGene00016393	C34B2.8	314.73	331.91	325.01	353.83	342.37	354.69	273.45	285.54	296.33	334.84	292.03	277.82
C34B2.7	WBGene00016392	sdha-2	19.73	15.64	16.36	17.06	19.95	20.21	14.62	20.16	17.86	18.24	15.44	13.63
C33A12.1	WBGene00007880	C33A12.1	261.82	249.53	265.1	297.38	259.9	275.79	231.75	228.96	218.87	250.52	227.31	223.84
C30F8.2	WBGene00016258	vha-16	356.2	342.31	356.31	352.81	324.33	323.29	318.64	325.45	335.46	353.14	305.56	241.69
C26H9A.1	WBGene00006916	vha-7	6.9	7.84	8	9.45	11.08	9.84	7.4	10.2	9.87	9.62	9.02	6.76
C25H3.9	WBGene00016118	C25H3.9	468.07	482.53	477.29	522.52	452.79	489.62	405.56	434.16	435.61	490.28	442.85	441.02
C18E9.4	WBGene00007684	C18E9.4	474.29	455.43	488.21	521.51	419.79	482.44	448.3	384.54	397.48	458.42	435.88	427.36
C17H12.14	WBGene00006917	vha-8	559.71	531.26	554.96	538.03	470.82	472.55	489.67	498.11	522.16	535.49	465.69	387.47
C16A3.5	WBGene00015810	C16A3.5	432.39	431.58	445.09	535.11	506.47	497.22	399.97	418.46	410.05	471.78	378.53	356.09
C14B9.10	WBGene00015755	C14B9.10	916.66	968.38	967.44	943.74	947.28	975.68	718.41	935.13	837.6	901.92	915.25	1005.65
C13C4.4	WBGene00007548	C13C4.4	0.95	2.04	1.78	1.85	2.1	1.93	1.5	2.5	2.4	1.9	1.11	1.14
C09H10.3	WBGene00003831	nuo-1	300.64	265.72	289.33	321.47	293.98	305.35	258.3	260.58	248.11	268.89	271.37	227.62
C06H2.1	WBGene00007385	atp-5	1399.3	1333.76	1322.72	1417.3	1258.97	1331.09	1307.96	1287.69	1276.32	1395.94	1309.55	1304.14
C03G5.1	WBGene00015391	sdha-1	161.63	106.6	117.9	156.65	122.74	128.99	109.41	102.19	95.37	104.26	129.06	106.94
Glycolysis / Gluconeogenesis
F14B4.2	WBGene00008780	hxk-1	14	19.94	13.53	25.59	41.49	29	23.21	27.8	29.69	34	23.11	17.93
Y87G2A.8	WBGene00013597	gpi-1	95.32	97.82	94.86	98.37	113.71	94.69	69.53	86.65	82.4	97.77	83.19	67.18
C50F4.2	WBGene00008230	pfk-1.2	1.01	2.2	1.61	0.85	3.55	3.37	1.52	2.11	2.35	2.41	0.94	0.65
Y71H10A.1	WBGene00022199	pfk-1.1	45.41	33.33	35.71	48.98	38.65	38.15	36.44	34.79	33.68	37.65	41.57	33.67
K07A3.1	WBGene00001404	fbp-1	177.18	150.84	157.15	142.42	130.79	137.96	128.45	142.71	139.54	145.86	132.22	104.73
T05D4.1	WBGene00011474	aldo-1	330.89	253.99	245.79	499.76	459.39	411.46	226.68	236.44	218.13	430.31	373.04	377.6
F01F1.12	WBGene00017166	aldo-2	909.05	669.05	755.59	998.16	946.74	935.05	686.13	736.69	686.4	894.25	841.66	800.18
Y17G7B.7	WBGene00006601	tpi-1	310.97	293.85	286.2	326.29	300.47	302.97	246.77	263.09	254.34	299.43	289.78	261.83
T09F3.3	WBGene00001683	gpd-1	19.04	38.42	31.28	23.97	77.75	47.79	33.67	44.38	51.56	49.31	40.12	38.48
F33H1.2	WBGene00001686	gpd-4	15.9	26.52	18.8	17.1	42.13	31.31	23.56	28.76	32.02	27.83	22.53	24.73
K10B3.7	WBGene00001685	gpd-3	876.1	728.22	758.97	1267.01	1080.25	1016.47	631.07	707.27	644.9	1023.96	906.31	878.91
K10B3.8	WBGene00001684	gpd-2	885.73	733.52	725.2	1436.42	1172.92	1143.63	598.2	689.21	650.78	1121.51	966.42	976.52
T03F1.3	WBGene00020185	pgk-1	187.27	162.92	169.13	176.5	166.89	163.96	152.82	160.78	154.73	175.93	167.51	162.47
F57B10.3	WBGene00019001	ipgm-1	113.08	103.1	103.31	167.26	152.71	149.22	88.29	96.43	90.68	143.3	124.64	89.23
T21B10.2	WBGene00011884	enol-1	790.78	678.18	668.76	936.9	882.92	850.87	548.35	599.07	583.18	797.71	721.74	649.81
F25H5.3	WBGene00009126	pyk-1	159.01	155.73	145.94	183.78	189.68	170.84	155.1	174.29	169.4	227.82	198.37	181.89
ZK593.1	WBGene00014001	pyk-2	21.61	21.67	22.57	20.41	22.67	21.19	20.25	21.15	24.2	22.79	15.37	11.54
T05H10.6	WBGene00011510	pdha-1	193.01	174.24	191.36	199.59	189.19	199.26	160.97	178.36	178.93	205.11	164.58	138.72
C04C3.3	WBGene00015413	pdhb-1	257.58	229.81	247.4	217.34	202.4	209.95	186.32	207.46	209.1	223.43	191.3	188.33
C30H6.7	WBGene00007824	dlat-2	135.14	139.32	140.54	182.18	156.8	168.95	130.73	125.05	131.83	151.25	132.7	111.78
F23B12.5	WBGene00009082	dlat-1	260.63	217.75	249.53	218.72	205	219.06	209.22	217.55	211.8	220.42	212.41	194.64
LLC1.3	WBGene00010794	dld-1	251.05	241.99	235.77	263.72	243.08	247.97	204.21	220.21	227.04	241.04	220.63	210.64
F13D12.2	WBGene00002262	ldh-1	133.3	111.7	111.81	189.38	166.67	158.56	98.37	104.56	94.18	176.34	150.1	149.93
H24K24.3	WBGene00019240	H24K24.3	141.68	108.84	117.86	127.62	108.12	114.04	112.43	111.29	98.44	96.88	108.18	106.41
D2063.1	WBGene00017060	D2063.1	0.84	0.22	0.32	1.38	0.16	0.7	1.34	0.65	0.36	0.27	1.27	0.76
K12G11.4	WBGene00010791	sodh-2	0.21	0.23	0.49	1.4	0.12	0.75	0.79	0.92	1.17	1.17	0.5	0.37
K12G11.3	WBGene00010790	sodh-1	90.12	107.73	104.5	267.31	205.82	233.05	148.16	102.6	100.45	282.87	136.5	106.6
F54D8.3	WBGene00000107	alh-1	181.52	162.8	182.66	158.13	152.3	163.47	152.91	162.77	155.52	162.83	130.32	106.98
T05H4.13	WBGene00000110	alh-4	140.8	123.52	123.96	174.29	143.96	145.59	108.58	113.73	115.37	134.19	113.87	108.16
T08B1.3	WBGene00000111	alh-5	19.16	21.34	20.55	22.12	19.61	18.72	13.42	14.35	13.48	15.87	10.72	9.38
K04F1.15	WBGene00000108	alh-2	0.07	0	0	0	0.02	0	0.03	0	0.02	0.02	0.02	0
F01F1.6	WBGene00000115	alh-9	124.85	72.36	105.95	83.75	65.21	84.73	70.4	78	67.3	72.27	71.72	59.72
Y69F12A.2	WBGene00000118	alh-12	65.95	69.4	69.38	40.32	41.11	38.39	50.6	52.93	52.45	36.11	31.69	25.75
F42G9.5	WBGene00000117	alh-11	17.98	20.95	17.91	24.86	26.83	22.18	17.75	18.36	20.03	25.38	20.13	13.4
C36A4.9	WBGene00007969	acs-19	113.59	99.15	122.71	90.28	111	123.04	76.29	94.99	93.82	98.6	72.54	43.61
C01B4.6	WBGene00015270	C01B4.6	12.02	9.28	13.92	6.41	5.93	7.14	4.73	4.08	4.71	2.09	2.47	2.61
Y19D10A.16	WBGene00044734	Y19D10A.16	12.02	9.28	13.92	6.41	5.93	7.14	4.73	4.08	4.71	2.09	2.47	2.61
R05F9.6	WBGene00019890	R05F9.6	128.2	81.09	116.6	98.71	97.44	82.85	91.48	83.4	83.35	84.35	87.88	67.38
Y43F4B.5	WBGene00012803	Y43F4B.5	83.97	64	77.57	64.84	58.07	62.62	63.35	62.37	57.29	58.15	60.55	47.93
C50D2.7	WBGene00016810	C50D2.7	15.13	13.72	14.01	14.77	15.2	15.1	10.99	12.16	11.54	12.71	10.52	7.45
R11A5.4	WBGene00011232	pck-2	458.83	314.33	326.74	499.92	463.03	420.69	380.43	410.97	359.56	474.63	431.81	382.81
W05G11.6	WBGene00021043	pck-1	248.88	160.28	152.16	299.59	272.61	221.19	107.43	107.9	92.27	170.75	159.37	123.9
